# Supplementary material for: Microbial communities from arid environments on a global scale. A systematic review
Source: Biol Res. 2020 Jul 6;53:29. doi: 10.1186/s40659-020-00296-1 (PMC7336661; doi:10.1186/s40659-020-00296-1)
Supplement: Supplementary file 1 — Additional file 1. Editorial, environmental, geographical and microbial community extracted data. [file 40659_2020_296_MOESM1_ESM.xlsx]

## Sheet: Table 2
Supp. Table 2: Summary of the metadata extracted in Supp. Table 1. Data has been summarized indicating the number of articles that have at least one sample with the correspondind type of data in each article.
Geographical data	Outcome	Number of articles
Sampling hemisphere	Articles with at least one sample from the north hemisphere	21
	Articles with at least one sample from the south hemisphere	26
	Articles with at least one sample from each hemisphere	7
Altitude (m a.s.l.)	0 - 1000	16
	1001-2000	15
	2001-3000	6
	3001-4000	3
	4001-5000	3
Environmental data	Outcome	Number of articles
Biome sample	Desert and Xeric Shrublands	47
	Montane Grassland and Shrublands	4
	Temperate Grasslands, Savannas, and Shrublands	5
	Tundra	28
Aridity	Articles with at least one sample from an arid environment	40
	Articles with at least one sample from a hyper arid environment	25
	Articles with at least one sample from an environment with an undetermined aridity	28
Mean annual temperature (°C)	Below 0	11
	0 to 14.9	11
	15 to 30	12
Mean annual precipitation (mm/yr)	1-100	13
	101-200	13
	201-300	8
	301-400	3
Physicochemical data	Outcome	Number of articles
pH	Acid soils	12
	Alkaline soils	41
Methodological data	Outcome	Number of articles
Season	Articles with at least one sample taken during autumn	11
	Articles with at least one sample taken during spring	9
	Articles with at least one sample taken during summer	40
	Articles with at least one sample taken during winter	3
	Articles with at least one sample with an undeclared sampling season	13
Protocol for DNA extraccion	E.Z.N.A. Soil DNA Kit	2
	Exgene™ Soil SV Kit	1
	FastDNA Spin Kit for Soil	17
	HiPurA Soil DNA Purification Kit	1
	In-house method	15
	PowerMax Soil DNA Isolation Kit	2
	PowerSoil DNA Isolation Kit	24
	QIAamp DNA Stool Mini Kit	2
	Qiagen DNeasy Blood & Tissue Kit	1
	UltraClean Soil DNA Isolation Kit	2
16S variable region targeted	V1 - V2	2
	V1 - V3	14
	V1 - V4	1
	V2 - V4	1
	V3	2
	V3 - V4	11
	V4	13
	V4 - V5	11
	V5 - V7	1
	V6	4
	V6 - V8	1
	V6 - V9	3
	Metagenome	1
	#N/A	1
Sequencing platform	Illumina Sequencing	30
	Roche 454 Sequencing	36
Software for sequence analysis	CD-HIT	1
	MOTHUR	18
	PANGEA	3
	QIIME	40
	USEARCH	1
	VITCOMIC	1
Taxonomic affiliation database	EzTaxon-e database	1
	Greengenes and RDP	3
	Greengenes database	21
	RDP and SILVA	1
	Ribosomal Database Project	28
	SILVA database	12
