# Supplementary material for: Microbial communities from arid environments on a global scale. A systematic review
Source: Biol Res. 2020 Jul 6;53:29. doi: 10.1186/s40659-020-00296-1 (PMC7336661; doi:10.1186/s40659-020-00296-1)
Supplement: Supplementary file 2 — Additional file 2. Summary of the metadata extracted in Additional file 1. [file 40659_2020_296_MOESM2_ESM.xlsx]

## Sheet: Editorial data
Code	Editorial data
	Journal	Year publication	Title	Corresponding author	Country of corresponding authors affiliation
KW3	Journal of Basic Microbiology	﻿2016	Bacterial diversity and community along the succession of biological soil crusts in the Gurbantunggut Desert, Northern China	Zhang, Yuanming	China
KW4	Microbial Ecology	﻿2013	Bacterial Diversity of Surface Sand Samples from the Gobi and Taklamaken Deserts	DuBow, Michael S.	China
KW5	Plant and Soil	﻿2018	Biocrust morphology is linked to marked differences in microbial community composition	Neilan, Brett A.	Australia
KW6	Frontiers in Microbiology	﻿2015	Carbon-Fixation Rates and Associated Microbial Communities Residing in Arid and Ephemerally Wet Antarctic Dry Valley Soils	Cary, S. Craig	Antarctica
KW7	Microbial Ecology	﻿2019	Cellulase−Hemicellulase Activities and Bacterial Community Composition of Different Soils from Algerian Ecosystems	Jorquera, Milko A.	Algeria
KW8	FEMS Microbiology Ecology	﻿2017	Climate controls prokaryotic community composition in desert soils of the southwestern United States	McHugh, Theresa A.	USA
KW9	Microbiome	﻿2013	Colonization patterns of soil microbial communities in the Atacama Desert	DiRuggiero, Jocelyne	Chile
KW11	Environmental Microbiology	﻿2017	Comparative activity and functional ecology of permafrost soils and lithic niches in a hyper-arid polar desert	Goordial, Jacqueline	Antarctica
KW13	PLoS ONE	﻿2011	Desert farming benefits from microbial potential in arid soils and promotes diversity and plant health	Berg, Gabriele	Egypt
KW15	Journal of Arid Land	﻿2016	Diversity of endophytes across the soil-plant continuum for Atriplex spp. in arid environments	Unc, Adrian	USA
KW16	FEMS Microbiology Ecology	﻿2013	Dryland soil microbial communities display spatial biogeographic patterns associated with soil depth and soil parent material	Kuske, Cheryl R.	USA
KW17	Science of the Total Environment	﻿2018	Effect of reclamation of abandoned salinized farmland on soil bacterial communities in arid northwest China	Zhang, Fenghua	China
KW19	Plant and Soil	﻿2017	Effects of xeric shrubs on soil microbial communities in a desert in northern China	Zhang, Yuqing	China
KW21	Proceedings of the National Academy of Sciences of the United States of America	﻿2015	Increasing aridity reduces soil microbial diversity and abundance in global drylands	Maestre, Fernando T	Chile
KW22	Plant and Soil	﻿2018	Land-use change alters patterns of soil biodiversity in arid lands of northwestern China	Feng-Rui, Li	China
KW24	Extremophiles	﻿2012	Life at the hyperarid margin: Novel bacterial diversity in arid soils of the Atacama Desert, Chile	Neilson, Julia W.	Chile
KW25	Eurasian Soil Science	﻿2015	Metagenomic characterization of biodiversity in the extremely arid desert soils of Kazakhstan	Andronov, E. E.	Kazakhstan
KW26	PLoS ONE	﻿2016	Microbial Characterization of Qatari Barchan Sand Dunes	Hay, Anthony G.	Qatar
KW28	Environmental Microbiology	﻿2015	Microbial diversity and the presence of algae in halite endolithic communities are correlated to atmospheric moisture in the hyper-arid zone of the Atacama Desert	Diruggiero, Jocelyne	Chile
KW29	FEMS Microbiology Ecology	﻿2017	Microbial diversity in Chinese temperate steppe: Unveiling the most influential environmental drivers	Li, Xiangzhen	China
KW30	Frontiers in Microbiology	﻿2017	Microbial Populations of Stony Meteorites: Substrate Controls on First Colonizers	Tait, Alastair W.	Australia
KW32	Frontiers in Microbiology	﻿2015	Namib Desert dune/interdune transects exhibit habitat-specific edaphic bacterial communities	Cowan, Don A.	Namibia
KW33	ISME Journal	﻿2016	Nearing the cold-arid limits of microbial life in permafrost of an upper dry valley, Antarctica	Goordial, Jacqueline	Antarctica
KW34	Soil Research	﻿2018	Perennials but not slope aspect affect the diversity of soil bacterial communities in the northern Negev Desert, Israel	Gillor, Osnat	Israel
KW36	Science of the Total Environment	﻿2018	Responses of soil microbial communities to nutrient limitation in the desert-grassland ecological transition zone	Fang, Linchuan	China
KW37	PeerJ	﻿2018	Rhizobacterial communities of five co-occurring desert halophytes	Lv, Guanghui	China
KW39	mSystems	﻿2017	Significant impacts of increasing aridity on the arid soil microbiome	Neilson, Julia W.	Chile
KW40	Frontiers in Microbiology	﻿2015	Soil bacterial and fungal community responses to nitrogen addition across soil depth and microhabitat in an arid shrubland	Kuske, Cheryl R.	USA
KW43	Journal of Microbiology and Biotechnology	﻿2018	Spatial Physicochemical and Metagenomic Analysis of Desert Environment	Sa, Tongmin	India
KW45	Scientific Reports	﻿2016	Temporal dynamics of hot desert microbial communities reveal structural and functional responses to water input	Valverde, Angel	Namibia
KW46	Catena	﻿2017	The differentiation of soil bacterial communities along a precipitation and temperature gradient in the eastern Inner Mongolia steppe	Rui, Junpeng	China
KW47	ISME Journal	﻿2012	The inter-valley soil comparative survey: The ecology of dry valley edaphic microbial communities	Barbier, Béatrice A.	Antarctica
KW48	Proceedings of the National Academy of Sciences	﻿2018	Transitory microbial habitat in the hyperarid Atacama Desert	Schulze-Makuch, Dirk	Chile
KW49	Microbial Ecology	﻿2017	Trends in Taxonomic and Functional Composition of Soil Microbiome Along a Precipitation Gradient in Israel	Adams, Jonathan M.	Israel
Repesca1	﻿New Phytologist	﻿2018	Biocrust-forming mosses mitigate the impact of aridity on soil microbial communities in drylands: observational evidence from three continents	Delgado-Baquerizo, Manuel	USA
Repesca3	Scientific Reports	﻿2017	Diel-scale temporal dynamics recorded for bacterial groups in Namib Desert soil	Gunnigle, Eoin	Namibia
Repesca5	﻿Pedosphere	﻿2012	Microbial Community Changes Along a Land-Use Gradient of Desert Soil Origin	Jia, Zhong Jun	China
Repesca6	PLoS ONE	﻿2015	Profile changes in the soil microbial community when desert becomes oasis	Li, Yan	China
Repesca7	Frontiers in Microbiology	﻿2016	Taxonomic and functional diversity of soil and hypolithic microbial communities in Miers Valley, McMurdo Dry Valleys, Antarctica	Lacap-Bugler, Donnabella C.	Antarctica
Repesca8	Applied and Environmental Microbiology	﻿2016	Unique microbial phylotypes in namib desert dune and gravel plain fairy circle soils	Ramond, Jean-Baptiste	Namibia
Repesca9	Applied and Environmental Microbiology	﻿2012	Abiotic factors shape microbial diversity in Sonoran Desert soils	Andrew, David R.	USA
Repesca14	Proceedings of the National Academy of Sciences	﻿2012	Cross-biome metagenomic analyses of soil microbial communities and their functional attributes	Fierer, N.	Antarctica
Repesca15	ISME Journal	﻿2013	Evidence for successional development in Antarctic hypolithic bacterial communities	Cowan, Don A.	Antarctica
Repesca16	Frontiers in Microbiology	﻿2018	Local and regional scale heterogeneity drive bacterial community diversity and composition in a polar desert	Takacs-Vesbach, Cristina D.	Antarctica
Repesca18	ISME Journal	﻿2013	Microbial hitchhikers on intercontinental dust: catching a lift in Chad	Broughton, William J.	Chad
Repesca19	Frontiers in Microbiology	﻿2016	Niche filtering of bacteria in soil and rock habitats of the Colorado plateau desert, Utah, USA	Belnap, Jayne	USA
Repesca20	Nature Communications	﻿2012	Rapid microbial response to the presence of an ancient relic in the Antarctic Dry Valleys	Cary, S. Craig	Antarctica
Repesca21	Environmental Microbiology	﻿2016	Bacterial community dissimilarity between the surface and subsurface soils equals horizontal differences over several kilometers in the western Tibetan Plateau	Shi, Yu	China
Repesca22	FEMS Microbiology Ecology	﻿2016	Characterization of bacterial communities in lithobionts and soil niches from Victoria Valley, Antarctica	Cowan, Don A.	Antarctica
COLD4	﻿Journal of Microbiology	﻿2012	Bacterial diversity in ornithogenic soils compared to mineral soils on King George Island, Antarctica	Kim, Ok Sun	Antarctica
COLD5	Polar Biology	﻿2018	Diversity of key genes for carbon and nitrogen fixation in soils from the Sør Rondane Mountains, East Antarctica	Tahon, Guillaume	Antarctica
COLD6	PLoS ONE	﻿2013	Factors Controlling Soil Microbial Biomass and Bacterial Diversity and Community Composition in a Cold Desert Ecosystem: Role of Geographic Scale	Takacs-Vesbach, Cristina D.	Antarctica
COLD7	Environmental microbiology	﻿2016	Geological connectivity drives microbial community structure and connectivity in polar, terrestrial ecosystems	Ferrari, Belinda C.	Antarctica
COLD8	PLoS ONE	﻿2015	Highly heterogeneous soil bacterial communities around terra nova bay of Northern Victoria Land, Antarctica	Kim, Ok Sun	Antarctica
COLD9	Frontiers in Microbiology	﻿2017	Microbial diversity of browning Peninsula, Eastern Antarctica revealed using molecular and cultivation methods	Ferrari, Belinda C.	Antarctica
COLD10	Proceedings of the Royal Society B: Biological Sciences	﻿2015	Niche and metabolic principles explain patterns of diversity and distribution: Theory and a case study with soil bacterial communities	Okie, Jordan G.	Antarctica
COLD11	PLoS ONE	﻿2019	Seabird and pinniped shape soil bacterial communities of their settlements in Cape Shirreff, Antarctica	Orlando, Julieta	Antarctica
COLD12	Applied Soil Ecology	﻿2012	Soil bacterial community abundance and diversity in ice-free areas of Keller Peninsula, Antarctica	Roesch, Luiz F.W.	Antarctica
COLD13	Applied and Environmental Microbiology	﻿2014	Soil microbial responses to increased moisture and organic resources along a salinity gradient in a polar desert	Takacs-Vesbach, Cristina D.	Antarctica
COLD14	Frontiers in Microbiology	﻿2018	Stoichiometric shifts in soil C:N:P promote bacterial taxa dominance, maintain biodiversity, and deconstruct community assemblages	Aanderud, Zachary T.	Antarctica
COLD16	Global Change Biology	﻿2016	Environmental changes affect the assembly of soil bacterial community primarily by mediating stochastic processes	Han, Xingguo	China
COLD19	ISME Journal	﻿2018	The stage of soil development modulates rhizosphere effect along a High Arctic desert chronosequence	Borin, Sara	Norway
LBEG1	Scientific Reports	2018	Structure and co-occurrence patterns in microbial communities under acute environmental stress reveal ecological factors fostering resilience.	González, Mauricio	Atacama De
2019A	Scientific Reports	2019	Environmental filtering of bacterial functional diversity along an aridity gradient	Adams, Jonathan M.	Northwest China
2019B	Applied Soil Ecology	2019	Microbial community composition and network analyses in arid soils of the Patagonian Monte under grazing disturbance reveal an important response of the community to soil particle size	Magalí, Marcos S.	Argentinian patagonia
2019C	Journal of Soil Ecology	2019	Seasonal and spatial variability in total and active bacterial communities from desert soil	Gillor, Osnat	Negev Desert

## Sheet: Published data 
Location	Origin			Sampled sites data			Geographical data				Environmental data							Physicochemical data					Metodological Data
	Code	Title	Sample number	Sample in article	Code location	Sample type	Longitude	Latitude	Hemisphere	Altitude (m a.s.l.)	Soil type	Sampled depth (cm)	Biome sampled	Aridity index	Soil texture	Mean annual temperature (℃/year)	Mean annual precipitation/mean anual rainfall (mm/year)	Soil pH	Soil evapotranspiration	Soil conductivity (EC; µS /cm)	Total organic carbon (TOC; %)	Total nitrogen (TN; %)	Sampling season	Protocol for DNA extraccion	16S variable region targeted	Sequencing platform	Software for sequence analysis	Taxonomic affiliation database
Antarctic Dry Valley	KW33	Nearing the cold-arid limits of microbial life in permafrost of an upper dry valley, Antarctica	3	IT5	ADV	S3	160.729	-77.8649	South	#N/A	Permafrost	0-5	Tundra	#N/A	sand	-24.5	#N/A	7.5	#N/A	#N/A	0.0136	0.0523	Summer	UltraClean Soil DNA Isolation Kit	V1 - V3	Roche 454 sequencing	MOTHUR	Ribosomal Database Project (RDP)
	KW33	Nearing the cold-arid limits of microbial life in permafrost of an upper dry valley, Antarctica	4	IT12	ADV	S4	160.729	-77.8649	South	#N/A	Permafrost	0-5	Tundra	#N/A	sand	-24.5	#N/A	7.5	#N/A	#N/A	0.0136	0.0523	Summer	UltraClean Soil DNA Isolation Kit	V1 - V3	Roche 454 sequencing	MOTHUR	Ribosomal Database Project (RDP)
	Repesca16	Local and regional scale heterogeneity drive bacterial community diversity and composition in a polar desert	20	Bonney(0)	ADV	S20	163	-77.5	South	#N/A	Bare soil	0-10	Desert and Xeric Shrublands	Arid	#N/A	-20	#N/A	8.45	#N/A	388	#N/A	#N/A	Summer	In-house method	V6	Roche 454 sequencing	QIIME	Ribosomal Database Project (RDP)
	Repesca16	Local and regional scale heterogeneity drive bacterial community diversity and composition in a polar desert	21	Bonney(0.4)	ADV	S21	163	-77.5	South	#N/A	Bare soil	0-10	Desert and Xeric Shrublands	Arid	#N/A	-20	#N/A	8.71	#N/A	345	#N/A	#N/A	Summer	In-house method	V6	Roche 454 sequencing	QIIME	Ribosomal Database Project (RDP)
	Repesca16	Local and regional scale heterogeneity drive bacterial community diversity and composition in a polar desert	22	Bonney(0.8)	ADV	S22	163	-77.5	South	#N/A	Bare soil	0-10	Desert and Xeric Shrublands	Arid	#N/A	-20	#N/A	8.67	#N/A	571	#N/A	#N/A	Summer	In-house method	V6	Roche 454 sequencing	QIIME	Ribosomal Database Project (RDP)
	Repesca16	Local and regional scale heterogeneity drive bacterial community diversity and composition in a polar desert	24	Bonney(2)	ADV	S24	163	-77.5	South	#N/A	Bare soil	0-10	Desert and Xeric Shrublands	Arid	#N/A	-20	#N/A	8.88	#N/A	246	#N/A	#N/A	Summer	In-house method	V6	Roche 454 sequencing	QIIME	Ribosomal Database Project (RDP)
	Repesca16	Local and regional scale heterogeneity drive bacterial community diversity and composition in a polar desert	25	Bonney(6)	ADV	S25	163	-77.5	South	#N/A	Bare soil	0-10	Desert and Xeric Shrublands	Arid	#N/A	-20	#N/A	9.04	#N/A	243	#N/A	#N/A	Summer	In-house method	V6	Roche 454 sequencing	QIIME	Ribosomal Database Project (RDP)
	Repesca16	Local and regional scale heterogeneity drive bacterial community diversity and composition in a polar desert	26	Hoare(0)	ADV	S26	163	-77.5	South	#N/A	Bare soil	0-10	Tundra	Arid	#N/A	-20	#N/A	9.94	#N/A	127	#N/A	#N/A	Summer	In-house method	V6	Roche 454 sequencing	QIIME	Ribosomal Database Project (RDP)
	Repesca16	Local and regional scale heterogeneity drive bacterial community diversity and composition in a polar desert	33	Fryxell(0.8)	ADV	S33	163	-77.5	South	#N/A	Bare soil	0-10	Tundra	Arid	#N/A	-20	#N/A	9.54	#N/A	698	#N/A	#N/A	Summer	In-house method	V6	Roche 454 sequencing	QIIME	Ribosomal Database Project (RDP)
	COLD6	Factors Controlling Soil Microbial Biomass and Bacterial Diversity and Community Composition in a Cold Desert Ecosystem: Role of Geographic Scale	39	TL	ADV	S39	162.236	-77.3752	South	#N/A	Bare soil	0-10	Tundra	#N/A	#N/A	-20	#N/A	#N/A	#N/A	#N/A	#N/A	#N/A	Spring	In-house method	V6 - V9	Roche 454 sequencing	QIIME	Ribosomal Database Project (RDP)
	COLD6	Factors Controlling Soil Microbial Biomass and Bacterial Diversity and Community Composition in a Cold Desert Ecosystem: Role of Geographic Scale	40	TM	ADV	S40	162.236	-77.3752	South	#N/A	Bare soil	0-10	Tundra	#N/A	#N/A	-20	#N/A	#N/A	#N/A	#N/A	#N/A	#N/A	Spring	In-house method	V6 - V9	Roche 454 sequencing	QIIME	Ribosomal Database Project (RDP)
	COLD6	Factors Controlling Soil Microbial Biomass and Bacterial Diversity and Community Composition in a Cold Desert Ecosystem: Role of Geographic Scale	41	TU	ADV	S41	162.236	-77.3752	South	#N/A	Bare soil	0-10	Tundra	#N/A	#N/A	-20	#N/A	#N/A	#N/A	#N/A	#N/A	#N/A	Spring	In-house method	V6 - V9	Roche 454 sequencing	QIIME	Ribosomal Database Project (RDP)
	COLD6	Factors Controlling Soil Microbial Biomass and Bacterial Diversity and Community Composition in a Cold Desert Ecosystem: Role of Geographic Scale	42	WL	ADV	S42	162.236	-77.3752	South	#N/A	Bare soil	0-10	Tundra	#N/A	#N/A	-20	#N/A	#N/A	#N/A	#N/A	#N/A	#N/A	Spring	In-house method	V6 - V9	Roche 454 sequencing	QIIME	Ribosomal Database Project (RDP)
	COLD6	Factors Controlling Soil Microbial Biomass and Bacterial Diversity and Community Composition in a Cold Desert Ecosystem: Role of Geographic Scale	43	WM	ADV	S43	162.236	-77.3752	South	#N/A	Bare soil	0-10	Tundra	#N/A	#N/A	-20	#N/A	#N/A	#N/A	#N/A	#N/A	#N/A	Spring	In-house method	V6 - V9	Roche 454 sequencing	QIIME	Ribosomal Database Project (RDP)
	COLD6	Factors Controlling Soil Microbial Biomass and Bacterial Diversity and Community Composition in a Cold Desert Ecosystem: Role of Geographic Scale	44	WU	ADV	S44	162.236	-77.3752	South	#N/A	Bare soil	0-10	Tundra	#N/A	#N/A	-20	#N/A	#N/A	#N/A	#N/A	#N/A	#N/A	Spring	In-house method	V6 - V9	Roche 454 sequencing	QIIME	Ribosomal Database Project (RDP)
	Repesca16	Local and regional scale heterogeneity drive bacterial community diversity and composition in a polar desert	27	Hoare(0.4)	ADV	S27	163	-77.5	South	#N/A	Bare soil	0-10	Tundra	#N/A	#N/A	-20	#N/A	9.88	#N/A	121	#N/A	#N/A	Summer	In-house method	V6	Roche 454 sequencing	QIIME	Ribosomal Database Project (RDP)
	Repesca16	Local and regional scale heterogeneity drive bacterial community diversity and composition in a polar desert	28	Hoare(0.8)	ADV	S28	163	-77.5	South	#N/A	Bare soil	0-10	Tundra	#N/A	#N/A	-20	#N/A	10.06	#N/A	162	#N/A	#N/A	Summer	In-house method	V6	Roche 454 sequencing	QIIME	Ribosomal Database Project (RDP)
	Repesca16	Local and regional scale heterogeneity drive bacterial community diversity and composition in a polar desert	29	Hoare(2)	ADV	S29	163	-77.5	South	#N/A	Bare soil	0-10	Tundra	#N/A	#N/A	-20	#N/A	10.13	#N/A	152	#N/A	#N/A	Summer	In-house method	V6	Roche 454 sequencing	QIIME	Ribosomal Database Project (RDP)
	Repesca16	Local and regional scale heterogeneity drive bacterial community diversity and composition in a polar desert	30	Hoare(6)	ADV	S30	163	-77.5	South	#N/A	Bare soil	0-10	Tundra	#N/A	#N/A	-20	#N/A	10.11	#N/A	158	#N/A	#N/A	Summer	In-house method	V6	Roche 454 sequencing	QIIME	Ribosomal Database Project (RDP)
	Repesca16	Local and regional scale heterogeneity drive bacterial community diversity and composition in a polar desert	31	Fryxell(0)	ADV	S31	163	-77.5	South	#N/A	Bare soil	0-10	Tundra	#N/A	#N/A	-20	#N/A	9.69	#N/A	228	#N/A	#N/A	Summer	In-house method	V6	Roche 454 sequencing	QIIME	Ribosomal Database Project (RDP)
	Repesca16	Local and regional scale heterogeneity drive bacterial community diversity and composition in a polar desert	32	Fryxell(0.4)	ADV	S32	163	-77.5	South	#N/A	Bare soil	0-10	Tundra	#N/A	#N/A	-20	#N/A	9.62	#N/A	437	#N/A	#N/A	Summer	In-house method	V6	Roche 454 sequencing	QIIME	Ribosomal Database Project (RDP)
	Repesca16	Local and regional scale heterogeneity drive bacterial community diversity and composition in a polar desert	35	Fryxell(2)	ADV	S35	163	-77.5	South	#N/A	Bare soil	0-10	Tundra	#N/A	#N/A	-20	#N/A	8.99	#N/A	1517	#N/A	#N/A	Summer	In-house method	V6	Roche 454 sequencing	QIIME	Ribosomal Database Project (RDP)
	Repesca16	Local and regional scale heterogeneity drive bacterial community diversity and composition in a polar desert	36	Fryxell(6)	ADV	S36	163	-77.5	South	#N/A	Bare soil	0-10	Tundra	#N/A	#N/A	-20	#N/A	9.81	#N/A	1190	#N/A	#N/A	Summer	In-house method	V6	Roche 454 sequencing	QIIME	Ribosomal Database Project (RDP)
	Repesca14	Cross-biome metagenomic analyses of soil microbial communities and their functional attributes	79	EB017	ADV	S79	163.87	-78.03	North	353	Bare soil	0-5	Desert and Xeric Shrublands	Arid	sand	-19	100	9.5	#N/A	#N/A	0.07	0.006	Summer	PowerSoil DNA Isolation Kit	V4 - V5	Illumina sequencing	QIIME	Greengenes database
	Repesca14	Cross-biome metagenomic analyses of soil microbial communities and their functional attributes	80	EB019	ADV	S80	162.31	-77.73	North	109	Bare soil	0-5	Desert and Xeric Shrublands	Arid	sand	-19	100	8.73	#N/A	#N/A	0.04	0.007	Summer	PowerSoil DNA Isolation Kit	V4 - V5	Illumina sequencing	QIIME	Greengenes database
	Repesca14	Cross-biome metagenomic analyses of soil microbial communities and their functional attributes	81	EB020	ADV	S81	163.25	-77.61	North	11	Bare soil	0-5	Desert and Xeric Shrublands	Arid	sand	-19	100	9.26	#N/A	#N/A	0.05	0.005	Summer	PowerSoil DNA Isolation Kit	V4 - V5	Illumina sequencing	QIIME	Greengenes database
	Repesca14	Cross-biome metagenomic analyses of soil microbial communities and their functional attributes	82	EB021	ADV	S82	162.89	-77.64	North	187	Bare soil	0-5	Desert and Xeric Shrublands	Arid	sand	-19	100	9.95	#N/A	#N/A	0.02	0.003	Summer	PowerSoil DNA Isolation Kit	V4 - V5	Illumina sequencing	QIIME	Greengenes database
	Repesca14	Cross-biome metagenomic analyses of soil microbial communities and their functional attributes	83	EB024	ADV	S83	161.7	-77.53	North	109	Bare soil	0-5	Tundra	#N/A	sand	-19	100	8.15	#N/A	#N/A	0.08	0.013	Summer	PowerSoil DNA Isolation Kit	V4 - V5	Illumina sequencing	QIIME	Greengenes database
	Repesca14	Cross-biome metagenomic analyses of soil microbial communities and their functional attributes	84	EB026	ADV	S84	162.31	-77.73	North	114	Bare soil	0-5	Tundra	#N/A	sand	-19	100	8.87	#N/A	#N/A	0.16	0.01	Summer	PowerSoil DNA Isolation Kit	V4 - V5	Illumina sequencing	QIIME	Greengenes database
	COLD13	Soil microbial responses to increased moisture and organic resources along a salinity gradient in a polar desert	56	MS-Control	ADV	S56	163	77	South	#N/A	Bare soil	0-12	Tundra	Arid	#N/A	-18.4	28.5	8.8	#N/A	#N/A	0.058	0.007	Summer	In-house method	V6	Roche 454 sequencing	QIIME	Ribosomal Database Project (RDP)
	COLD13	Soil microbial responses to increased moisture and organic resources along a salinity gradient in a polar desert	45	LS-Control	ADV	S45	163	77	South	#N/A	Bare soil	0-12	Tundra	#N/A	#N/A	-18.4	28.5	9	#N/A	#N/A	0.027	0.006	Summer	In-house method	V6	Roche 454 sequencing	QIIME	Ribosomal Database Project (RDP)
	COLD13	Soil microbial responses to increased moisture and organic resources along a salinity gradient in a polar desert	67	HS-Control	ADV	S67	163	77	South	#N/A	Bare soil	0-12	Tundra	#N/A	sand	-18.4	28.5	7.9	#N/A	#N/A	0.08	0.014	#N/A	In-house method	V6	Roche 454 sequencing	QIIME	Ribosomal Database Project (RDP)
	COLD10	Niche and metabolic principles explain patterns of diversity and distribution: Theory and a case study with soil bacterial communities	34	Mt Voslips	ADV	S34	162.973	-77.5187	North	#N/A	Bare soil	0-5	Tundra	#N/A	sand	-18	10	9.82	#N/A	127	0.19	0.025	Summer	QIAamp DNA Stool Mini Kit	V6 - V9	Roche 454 sequencing	QIIME	Ribosomal Database Project (RDP)
	COLD8	Highly heterogeneous soil bacterial communities around terra nova bay of Northern Victoria Land, Antarctica	62	TNB05-BL	ADV	S62	164.133	-74.3735	North	13	Bare soil	5-10	Desert and Xeric Shrublands	Arid	sandy gravel	-14.6	#N/A	6.31	#N/A	30	0.244	0.009	Summer	FastDNA Spin Kit for Soil	V1 - V3	Roche 454 sequencing	MOTHUR	EzTaxon-e database
	COLD8	Highly heterogeneous soil bacterial communities around terra nova bay of Northern Victoria Land, Antarctica	75	TNB07-BL	ADV	S75	164.1331	-74.3713	South	34	Bare soil	5-10	Tundra	Arid	gravelly sand	-14.6	#N/A	8.71	#N/A	97	0.136	0.01	Summer	FastDNA Spin Kit for Soil	V1 - V3	Roche 454 sequencing	MOTHUR	EzTaxon-e database
	COLD8	Highly heterogeneous soil bacterial communities around terra nova bay of Northern Victoria Land, Antarctica	76	TNB07-CU	ADV	S76	164.132	-74.3715	South	30	Bare soil	0-5	Tundra	Arid	gravelly sand	-14.6	#N/A	7.28	#N/A	107	0.139	0.013	Summer	FastDNA Spin Kit for Soil	V1 - V3	Roche 454 sequencing	MOTHUR	EzTaxon-e database
	COLD8	Highly heterogeneous soil bacterial communities around terra nova bay of Northern Victoria Land, Antarctica	77	TNB07-CL	ADV	S77	164.132	-74.3715	South	30	Bare soil	5-10	Tundra	Arid	gravelly sand	-14.6	#N/A	7.47	#N/A	37	0.16	0.009	Summer	FastDNA Spin Kit for Soil	V1 - V3	Roche 454 sequencing	MOTHUR	EzTaxon-e database
	COLD8	Highly heterogeneous soil bacterial communities around terra nova bay of Northern Victoria Land, Antarctica	74	TNB07-BU	ADV	S74	164.133	-74.3713	South	34	Bare soil	0-5	Tundra	Hyper Arid	sandy gravel	-14.6	#N/A	9.27	#N/A	234	0.252	0.027	Summer	FastDNA Spin Kit for Soil	V1 - V3	Roche 454 sequencing	MOTHUR	EzTaxon-e database
	COLD8	Highly heterogeneous soil bacterial communities around terra nova bay of Northern Victoria Land, Antarctica	46	TNB01-AU	ADV	S46	164.136	-74.3724	South	21	Bare soil	0-5	Tundra	#N/A	gravel	-14.6	#N/A	6.28	#N/A	490	1.095	0.137	Summer	FastDNA Spin Kit for Soil	V1 - V3	Roche 454 sequencing	MOTHUR	EzTaxon-e database
	COLD8	Highly heterogeneous soil bacterial communities around terra nova bay of Northern Victoria Land, Antarctica	47	TNB01-AL	ADV	S47	164.136	-74.3724	South	21	Bare soil	5-10	Tundra	#N/A	sandy gravel	-14.6	#N/A	7.24	#N/A	77	0.722	0.085	Summer	FastDNA Spin Kit for Soil	V1 - V3	Roche 454 sequencing	MOTHUR	EzTaxon-e database
	COLD8	Highly heterogeneous soil bacterial communities around terra nova bay of Northern Victoria Land, Antarctica	48	TNB01-BU	ADV	S48	164.136	-74.3725	South	22	Bare soil	0-5	Tundra	#N/A	sandy gravel	-14.6	#N/A	7.27	#N/A	79	0.164	0.011	Summer	FastDNA Spin Kit for Soil	V1 - V3	Roche 454 sequencing	MOTHUR	EzTaxon-e database
	COLD8	Highly heterogeneous soil bacterial communities around terra nova bay of Northern Victoria Land, Antarctica	49	TNB01-BL	ADV	S49	164.136	-74.3725	South	22	Bare soil	5-10	Tundra	#N/A	sandy gravel	-14.6	#N/A	7.47	#N/A	33	0.144	0.005	Summer	FastDNA Spin Kit for Soil	V1 - V3	Roche 454 sequencing	MOTHUR	EzTaxon-e database
	COLD8	Highly heterogeneous soil bacterial communities around terra nova bay of Northern Victoria Land, Antarctica	50	TNB01-CU	ADV	S50	164.136	-74.3728	South	21	Bare soil	0-5	Tundra	#N/A	sandy gravel	-14.6	#N/A	7.11	#N/A	161	0.617	0.068	Summer	FastDNA Spin Kit for Soil	V1 - V3	Roche 454 sequencing	MOTHUR	EzTaxon-e database
	COLD8	Highly heterogeneous soil bacterial communities around terra nova bay of Northern Victoria Land, Antarctica	51	TNB01-CL	ADV	S51	164.136	-74.3728	South	21	Bare soil	5-10	Tundra	#N/A	sandy gravel	-14.6	#N/A	7.7	#N/A	47	0.384	0.029	Summer	FastDNA Spin Kit for Soil	V1 - V3	Roche 454 sequencing	MOTHUR	EzTaxon-e database
	COLD8	Highly heterogeneous soil bacterial communities around terra nova bay of Northern Victoria Land, Antarctica	52	TNB03-AU	ADV	S52	164.133	-74.3728	South	22	Bare soil	0-5	Tundra	#N/A	sandy gravel	-14.6	#N/A	5.97	#N/A	51	0.523	0.035	Summer	FastDNA Spin Kit for Soil	V1 - V3	Roche 454 sequencing	MOTHUR	EzTaxon-e database
	COLD8	Highly heterogeneous soil bacterial communities around terra nova bay of Northern Victoria Land, Antarctica	53	TNB03-AL	ADV	S53	164.133	-74.3728	South	22	Bare soil	5-10	Tundra	#N/A	gravelly sand	-14.6	#N/A	5.63	#N/A	36	0.607	0.035	Summer	FastDNA Spin Kit for Soil	V1 - V3	Roche 454 sequencing	MOTHUR	EzTaxon-e database
	COLD8	Highly heterogeneous soil bacterial communities around terra nova bay of Northern Victoria Land, Antarctica	54	TNB03-BU	ADV	S54	164.134	-74.3729	South	20	Bare soil	0-5	Tundra	#N/A	gravelly sand	-14.6	#N/A	5.93	#N/A	15	0.442	0.027	Summer	FastDNA Spin Kit for Soil	V1 - V3	Roche 454 sequencing	MOTHUR	EzTaxon-e database
	COLD8	Highly heterogeneous soil bacterial communities around terra nova bay of Northern Victoria Land, Antarctica	55	TNB03-BL	ADV	S55	164.134	-74.3729	South	20	Bare soil	5-10	Tundra	#N/A	gravelly sand	-14.6	#N/A	6	#N/A	13	0.256	0.014	Summer	FastDNA Spin Kit for Soil	V1 - V3	Roche 454 sequencing	MOTHUR	EzTaxon-e database
	COLD8	Highly heterogeneous soil bacterial communities around terra nova bay of Northern Victoria Land, Antarctica	57	TNB03-CU	ADV	S57	164.135	-74.3732	South	19	Bare soil	0-5	Tundra	#N/A	gravelly sand	-14.6	#N/A	5.29	#N/A	29	0.552	0.027	Summer	FastDNA Spin Kit for Soil	V1 - V3	Roche 454 sequencing	MOTHUR	EzTaxon-e database
	COLD8	Highly heterogeneous soil bacterial communities around terra nova bay of Northern Victoria Land, Antarctica	58	TNB03-CL	ADV	S58	164.135	-74.3732	South	19	Bare soil	5-10	Tundra	#N/A	gravelly sand	-14.6	#N/A	5.19	#N/A	22	0.609	0.03	Summer	FastDNA Spin Kit for Soil	V1 - V3	Roche 454 sequencing	MOTHUR	EzTaxon-e database
	COLD8	Highly heterogeneous soil bacterial communities around terra nova bay of Northern Victoria Land, Antarctica	59	TNB05-AU	ADV	S59	164.134	-74.3735	South	13	Bare soil	0-5	Tundra	#N/A	sandy gravel	-14.6	#N/A	7.22	#N/A	35	0.311	0.014	Summer	FastDNA Spin Kit for Soil	V1 - V3	Roche 454 sequencing	MOTHUR	EzTaxon-e database
	COLD8	Highly heterogeneous soil bacterial communities around terra nova bay of Northern Victoria Land, Antarctica	60	TNB05-AL	ADV	S60	164.134	-74.3735	South	13	Bare soil	5-10	Tundra	#N/A	sandy gravel	-14.6	#N/A	7.19	#N/A	21	0.278	0.006	Summer	FastDNA Spin Kit for Soil	V1 - V3	Roche 454 sequencing	MOTHUR	EzTaxon-e database
	COLD8	Highly heterogeneous soil bacterial communities around terra nova bay of Northern Victoria Land, Antarctica	61	TNB05-BU	ADV	S61	164.133	-74.3735	South	13	Bare soil	0-5	Tundra	#N/A	gravelly sand	-14.6	#N/A	6.55	#N/A	38	0.238	0.008	Summer	FastDNA Spin Kit for Soil	V1 - V3	Roche 454 sequencing	MOTHUR	EzTaxon-e database
	COLD8	Highly heterogeneous soil bacterial communities around terra nova bay of Northern Victoria Land, Antarctica	63	TNB05-CU	ADV	S63	164.133	-74.3736	South	13	Bare soil	0-5	Tundra	#N/A	gravelly sand	-14.6	#N/A	6.36	#N/A	32	0.357	0.017	Summer	FastDNA Spin Kit for Soil	V1 - V3	Roche 454 sequencing	MOTHUR	EzTaxon-e database
	COLD8	Highly heterogeneous soil bacterial communities around terra nova bay of Northern Victoria Land, Antarctica	64	TNB05-CL	ADV	S64	164.133	-74.3736	South	13	Bare soil	5-10	Tundra	#N/A	gravelly sand	-14.6	#N/A	6.47	#N/A	23	0.273	0.006	Summer	FastDNA Spin Kit for Soil	V1 - V3	Roche 454 sequencing	MOTHUR	EzTaxon-e database
	COLD8	Highly heterogeneous soil bacterial communities around terra nova bay of Northern Victoria Land, Antarctica	65	TNB06-AU	ADV	S65	164.135	-74.3711	South	7	Bare soil	0-5	Tundra	#N/A	sandy gravel	-14.6	#N/A	6.61	#N/A	18	0.329	0.021	Summer	FastDNA Spin Kit for Soil	V1 - V3	Roche 454 sequencing	MOTHUR	EzTaxon-e database
	COLD8	Highly heterogeneous soil bacterial communities around terra nova bay of Northern Victoria Land, Antarctica	66	TNB06-AL	ADV	S66	164.1351	-74.3711	South	7	Bare soil	5-10	Tundra	#N/A	sandy gravel	-14.6	#N/A	6.8	#N/A	10	0.105	0.005	Summer	FastDNA Spin Kit for Soil	V1 - V3	Roche 454 sequencing	MOTHUR	EzTaxon-e database
	COLD8	Highly heterogeneous soil bacterial communities around terra nova bay of Northern Victoria Land, Antarctica	68	TNB06-BU	ADV	S68	164.133	-74.3713	South	10	Bare soil	0-5	Tundra	#N/A	gravelly sand	-14.6	#N/A	6.64	#N/A	23	0.159	0.008	Summer	FastDNA Spin Kit for Soil	V1 - V3	Roche 454 sequencing	MOTHUR	EzTaxon-e database
	COLD8	Highly heterogeneous soil bacterial communities around terra nova bay of Northern Victoria Land, Antarctica	69	TNB06-BL	ADV	S69	164.133	-74.3713	South	10	Bare soil	5-10	Tundra	#N/A	gravelly sand	-14.6	#N/A	7.01	#N/A	12	0.122	0.006	Summer	FastDNA Spin Kit for Soil	V1 - V3	Roche 454 sequencing	MOTHUR	EzTaxon-e database
	COLD8	Highly heterogeneous soil bacterial communities around terra nova bay of Northern Victoria Land, Antarctica	70	TNB06-CU	ADV	S70	164.132	-74.3715	South	8	Bare soil	0-5	Tundra	#N/A	gravelly sand	-14.6	#N/A	6.85	#N/A	18	0.142	0.008	Summer	FastDNA Spin Kit for Soil	V1 - V3	Roche 454 sequencing	MOTHUR	EzTaxon-e database
	COLD8	Highly heterogeneous soil bacterial communities around terra nova bay of Northern Victoria Land, Antarctica	71	TNB06-CL	ADV	S71	164.132	-74.3715	South	8	Bare soil	5-10	Tundra	#N/A	gravelly sand	-14.6	#N/A	6.55	#N/A	26	0.2	0.006	Summer	FastDNA Spin Kit for Soil	V1 - V3	Roche 454 sequencing	MOTHUR	EzTaxon-e database
	COLD8	Highly heterogeneous soil bacterial communities around terra nova bay of Northern Victoria Land, Antarctica	72	TNB07-AU	ADV	S72	164.1351	-74.3711	South	30	Bare soil	0-5	Tundra	#N/A	sandy gravel	-14.6	#N/A	8.34	#N/A	187	0.187	0.012	Summer	FastDNA Spin Kit for Soil	V1 - V3	Roche 454 sequencing	MOTHUR	EzTaxon-e database
	COLD8	Highly heterogeneous soil bacterial communities around terra nova bay of Northern Victoria Land, Antarctica	73	TNB07-AL	ADV	S73	164.135	-74.3711	South	30	Bare soil	5-10	Tundra	#N/A	gravelly sand	-14.6	#N/A	8.63	#N/A	96	0.083	0.007	Summer	FastDNA Spin Kit for Soil	V1 - V3	Roche 454 sequencing	MOTHUR	EzTaxon-e database
	COLD19	The stage of soil development modulates rhizosphere effect along a High Arctic desert chronosequence	259	8	Nrw	S1	11.8725	78.8586	South	#N/A	Bare soil	3-5	Tundra	#N/A	#N/A	-8	200	8.17	#N/A	6.41	0.75	#N/A	Summer	PowerSoil DNA Isolation Kit	V4 - V5	Illumina sequencing	QIIME	Greengenes database
	COLD19	The stage of soil development modulates rhizosphere effect along a High Arctic desert chronosequence	260	22	Nrw	S2	11.8725	78.8586	South	#N/A	Bare soil	3-5	Tundra	#N/A	#N/A	-8	200	7.69	#N/A	8.66	5.22	#N/A	Summer	PowerSoil DNA Isolation Kit	V4 - V5	Illumina sequencing	QIIME	Greengenes database
	COLD19	The stage of soil development modulates rhizosphere effect along a High Arctic desert chronosequence	261	43	Nrw	S3	11.8725	78.8586	South	#N/A	Bare soil	3-5	Tundra	#N/A	#N/A	-8	200	8.04	#N/A	6.62	4.48	#N/A	Summer	PowerSoil DNA Isolation Kit	V4 - V5	Illumina sequencing	QIIME	Greengenes database
	COLD19	The stage of soil development modulates rhizosphere effect along a High Arctic desert chronosequence	262	66	Nrw	S4	11.8725	78.8586	South	#N/A	Bare soil	3-5	Tundra	#N/A	#N/A	-8	200	8.08	#N/A	10.94	9.56	#N/A	Summer	PowerSoil DNA Isolation Kit	V4 - V5	Illumina sequencing	QIIME	Greengenes database
	COLD19	The stage of soil development modulates rhizosphere effect along a High Arctic desert chronosequence	263	106	Nrw	S5	11.8725	78.8586	South	#N/A	Bare soil	3-5	Tundra	#N/A	#N/A	-8	200	8.05	#N/A	10.82	10.86	#N/A	Summer	PowerSoil DNA Isolation Kit	V4 - V5	Illumina sequencing	QIIME	Greengenes database
	COLD19	The stage of soil development modulates rhizosphere effect along a High Arctic desert chronosequence	264	156	Nrw	S6	11.8725	78.8586	South	#N/A	Bare soil	3-5	Tundra	#N/A	#N/A	-8	200	7.72	#N/A	15.53	12.5	#N/A	Summer	PowerSoil DNA Isolation Kit	V4 - V5	Illumina sequencing	QIIME	Greengenes database
	COLD19	The stage of soil development modulates rhizosphere effect along a High Arctic desert chronosequence	265	>1900	Nrw	S7	11.8725	78.8586	South	#N/A	Bare soil	3-5	Tundra	#N/A	#N/A	-8	200	6.17	#N/A	42.78	47.64	#N/A	Summer	PowerSoil DNA Isolation Kit	V4 - V5	Illumina sequencing	QIIME	Greengenes database
	COLD14	Stoichiometric shifts in soil C:N:P promote bacterial taxa dominance, maintain biodiversity, and deconstruct community assemblages	2	U2	ADV	S2	163.248	-77.6083	South	#N/A	Bare soil	0-10	Tundra	#N/A	silt loam	-4.8	10	9.7	#N/A	220	#N/A	0.004	Summer	PowerSoil DNA Isolation Kit	V4	Roche 454 sequencing	MOTHUR	SILVA database
	COLD14	Stoichiometric shifts in soil C:N:P promote bacterial taxa dominance, maintain biodiversity, and deconstruct community assemblages	85	U1	ADV	S85	163.248	-77.6083	South	#N/A	Bare soil	0-10	Tundra	#N/A	#N/A	-4.8	10	9.7	#N/A	220	#N/A	0.004	Autumn	PowerSoil DNA Isolation Kit	V4	Roche 454 sequencing	MOTHUR	SILVA database
	KW29	Microbial diversity in Chinese temperate steppe: Unveiling the most influential environmental drivers	217	BY	NCD	S19	84.029	42.984	North	2480	Bare soil	0-10	Desert and Xeric Shrublands	Hyper Arid	#N/A	-3.693	268.5	8.102	#N/A	110.82	4.458	0.437	Summer	PowerSoil DNA Isolation Kit	V4 - V5	Illumina sequencing	QIIME	Ribosomal Database Project (RDP)
	KW29	Microbial diversity in Chinese temperate steppe: Unveiling the most influential environmental drivers	209	YL	NCD	S11	81.288	44.527	South	1888	Bare soil	0-10	Desert and Xeric Shrublands	Hyper Arid	#N/A	-0.683	456	8.522	#N/A	64.33	3.293	0.314	Summer	PowerSoil DNA Isolation Kit	V4 - V5	Illumina sequencing	QIIME	Ribosomal Database Project (RDP)
	KW29	Microbial diversity in Chinese temperate steppe: Unveiling the most influential environmental drivers	212	XL	NCD	S14	116.527	44.221	North	1103	Bare soil	0-10	Desert and Xeric Shrublands	Arid	#N/A	1.167	308.333	7.788	#N/A	51.3	1.257	0.124	Summer	PowerSoil DNA Isolation Kit	V4 - V5	Illumina sequencing	QIIME	Ribosomal Database Project (RDP)
	2019A	Environmental filtering of bacterial functional diversity along an aridity gradient	201	30_R	NCD	S3	94.5	35.9	South	3633	Bare soil	0-5	Tundra	#N/A	#N/A	2.1	127.5	8.87	439	#N/A	0.76	0.06	Summer	FastDNA Spin Kit for Soil	V4 - V5	Roche 454 sequencing	QIIME	Greengenes database
	KW46	The differentiation of soil bacterial communities along a precipitation and temperature gradient in the eastern Inner Mongolia steppe	239	T4	NCD	S41	113.347	43.505	North	1037	Bare soil	0-10	Desert and Xeric Shrublands	Arid	#N/A	2.75	201.4	8.56	1137	43.32	0.47	0.06	Summer	In-house method	V4 - V5	Roche 454 sequencing	QIIME	Ribosomal Database Project (RDP)
	KW29	Microbial diversity in Chinese temperate steppe: Unveiling the most influential environmental drivers	216	HM	NCD	S18	93.342	43.528	North	1846	Bare soil	0-10	Desert and Xeric Shrublands	Hyper Arid	#N/A	2.997	180	8.138	#N/A	117.08	1.786	0.117	Summer	PowerSoil DNA Isolation Kit	V4 - V5	Illumina sequencing	QIIME	Ribosomal Database Project (RDP)
	2019A	Environmental filtering of bacterial functional diversity along an aridity gradient	200	29_R	NCD	S2	95.5	37.4	South	3181	Bare soil	0-5	Tundra	Arid	#N/A	3	66.4	7.92	482	#N/A	0.25	0.03	Summer	FastDNA Spin Kit for Soil	V4 - V5	Roche 454 sequencing	QIIME	Greengenes database
	KW46	The differentiation of soil bacterial communities along a precipitation and temperature gradient in the eastern Inner Mongolia steppe	237	T2	NCD	S39	112.379	43.4397	North	933	Bare soil	0-10	Desert and Xeric Shrublands	Arid	#N/A	3.08	180.6	8.91	1109	57.6	0.31	0.04	Summer	In-house method	V4 - V5	Roche 454 sequencing	QIIME	Ribosomal Database Project (RDP)
	KW46	The differentiation of soil bacterial communities along a precipitation and temperature gradient in the eastern Inner Mongolia steppe	236	T1	NCD	S38	112.103	43.3793	North	954	Bare soil	0-10	Desert and Xeric Shrublands	Arid	#N/A	3.19	167.5	8.49	1096	41.12	0.27	0.03	Summer	In-house method	V4 - V5	Roche 454 sequencing	QIIME	Ribosomal Database Project (RDP)
	KW29	Microbial diversity in Chinese temperate steppe: Unveiling the most influential environmental drivers	214	SZ	NCD	S16	112.003	41.948	North	1445	Bare soil	0-10	Desert and Xeric Shrublands	Hyper Arid	#N/A	3.279	223.833	8.407	#N/A	82.7	1.074	0.115	Summer	PowerSoil DNA Isolation Kit	V4 - V5	Illumina sequencing	QIIME	Ribosomal Database Project (RDP)
	2019A	Environmental filtering of bacterial functional diversity along an aridity gradient	258	28_R	NCD	S60	95.9	37.5	South	3319	Bare soil	0-5	Tundra	#N/A	#N/A	3.4	78.2	8.66	489	#N/A	0.66	0.02	Summer	FastDNA Spin Kit for Soil	V4 - V5	Roche 454 sequencing	QIIME	Greengenes database
	KW46	The differentiation of soil bacterial communities along a precipitation and temperature gradient in the eastern Inner Mongolia steppe	238	T3	NCD	S40	113.063	43.4514	North	1035	Bare soil	0-10	Desert and Xeric Shrublands	Arid	#N/A	3.48	193.7	9.1	1142	85.7	0.51	0.06	Summer	In-house method	V4 - V5	Roche 454 sequencing	QIIME	Ribosomal Database Project (RDP)
	KW29	Microbial diversity in Chinese temperate steppe: Unveiling the most influential environmental drivers	213	XS	NCD	S15	112.585	43.694	North	963	Bare soil	0-10	Desert and Xeric Shrublands	Hyper Arid	#N/A	3.64	160.167	8.038	#N/A	48	0.293	0.032	Summer	PowerSoil DNA Isolation Kit	V4 - V5	Illumina sequencing	QIIME	Ribosomal Database Project (RDP)
Argentinian Patagonia	2019A	Environmental filtering of bacterial functional diversity along an aridity gradient	256	25_R	NCD	S58	98.4	37	South	3130	Bare soil	0-5	Tundra	#N/A	#N/A	3.8	219.6	8.57	476	#N/A	0.72	0.07	Summer	FastDNA Spin Kit for Soil	V4 - V5	Roche 454 sequencing	QIIME	Greengenes database
Atacama Desert	2019A	Environmental filtering of bacterial functional diversity along an aridity gradient	257	27_R	NCD	S59	97.1	37.4	South	2918	Bare soil	0-5	Tundra	#N/A	#N/A	3.9	147.6	8.43	494	#N/A	0.97	0.07	Summer	FastDNA Spin Kit for Soil	V4 - V5	Roche 454 sequencing	QIIME	Greengenes database
	KW29	Microbial diversity in Chinese temperate steppe: Unveiling the most influential environmental drivers	215	EE	NCD	S17	108.481	39.556	North	1405	Bare soil	0-10	Desert and Xeric Shrublands	Hyper Arid	#N/A	6.611	286.667	8.718	#N/A	69.58	0.418	0.028	Summer	PowerSoil DNA Isolation Kit	V4 - V5	Illumina sequencing	QIIME	Ribosomal Database Project (RDP)
	KW29	Microbial diversity in Chinese temperate steppe: Unveiling the most influential environmental drivers	218	XY	NCD	S20	82.616	43.59	North	829	Bare soil	0-10	Desert and Xeric Shrublands	Hyper Arid	#N/A	6.682	189.167	8.505	#N/A	74.72	2.087	0.162	Summer	PowerSoil DNA Isolation Kit	V4 - V5	Illumina sequencing	QIIME	Ribosomal Database Project (RDP)
	Repesca5	Microbial Community Changes Along a Land-Use Gradient of Desert Soil Origin	255	Native Desert	NCD	S57	100.159	39.3672	North	#N/A	Bare soil	0-20	Desert and Xeric Shrublands	Arid	sandy loam	7.6	117	9.14	#N/A	#N/A	5.74	0.59	#N/A	In-house method	V4 - V5	Roche 454 sequencing	QIIME	Greengenes database
	KW22	Land-use change alters patterns of soil biodiversity in arid lands of northwestern China	211	Grasslands	NCD	S13	100.117	39.35	South	1384	Bare soil	0-10	Desert and Xeric Shrublands	Hyper Arid	#N/A	7.6	116	9.5	2390	165.5	#N/A	#N/A	#N/A	QIAamp DNA Stool Mini Kit	V4	Illumina sequencing	QIIME	Greengenes database
	LBEG1	Structure and co-occurrence patterns in microbial communities under acute environmental stress reveal ecological factors fostering resilience.	136	Site 8 (TLT01)	AD	S50	-67.7237	-23.5031	North	4480	Bare soil	5-10	Montane Grassland and Shrublands	Arid	#N/A	8.1	200	5.7	#N/A	0.04	#N/A	0.03	Summer	Qiagen DNeasy Blood & Tissue Kit	V1 - V3	Illumina sequencing	QIIME	Greengenes database
	KW25	Metagenomic characterization of biodiversity in the extremely arid desert soils of Kazakhstan	181	L	KzhD	S1	79.4617	43.5286	South	#N/A	Bare soil	3-10	Desert and Xeric Shrublands	Hyper Arid	gravelly sand	9.3	150	8.7	1300	#N/A	#N/A	#N/A	#N/A	In-house method	V4	Roche 454 sequencing	QIIME	Greengenes database
	KW39	Significant impacts of increasing aridity on the arid soil microbiome	105	BAQ4166	AD	S19	-67.8674	-22.9292	South	4166	Bare soil	0-10	Desert and Xeric Shrublands	Arid	sand	9.4	#N/A	7.22	#N/A	0.084	#N/A	#N/A	Summer	FastDNA Spin Kit for Soil	V4	Illumina sequencing	QIIME	Greengenes database
	KW39	Significant impacts of increasing aridity on the arid soil microbiome	95	YUN3856	AD	S9	-68.2965	-24.4462	North	3856	Bare soil	0-10	Desert and Xeric Shrublands	Arid	sand	9.5	#N/A	7.43	#N/A	0.029	#N/A	#N/A	Summer	FastDNA Spin Kit for Soil	V4	Illumina sequencing	QIIME	Greengenes database
	KW39	Significant impacts of increasing aridity on the arid soil microbiome	94	YUN3533	AD	S8	-68.3608	-24.3795	North	3533	Bare soil	0-10	Desert and Xeric Shrublands	Arid	sand	11.4	#N/A	8	#N/A	0.024	#N/A	#N/A	Summer	FastDNA Spin Kit for Soil	V4	Illumina sequencing	QIIME	Greengenes database
	KW39	Significant impacts of increasing aridity on the arid soil microbiome	89	YUN3008	AD	S3	-68.7516	-24.2245	North	3008	Bare soil	0-10	Desert and Xeric Shrublands	Arid	sand	11.6	#N/A	7.71	#N/A	2.205	#N/A	#N/A	Summer	FastDNA Spin Kit for Soil	V4	Illumina sequencing	QIIME	Greengenes database
	KW8	Climate controls prokaryotic community composition in desert soils of the southwestern United States	302	Great Basin	US	S10	-113.5	36	North	1599	Bare soil	#N/A	Desert and Xeric Shrublands	Arid	loamy sand	11.6	268	7.8	#N/A	#N/A	#N/A	#N/A	Summer	PowerSoil DNA Isolation Kit	V4	Illumina sequencing	QIIME	Ribosomal Database Project (RDP)
	KW39	Significant impacts of increasing aridity on the arid soil microbiome	88	YUN3153	AD	S2	-68.8569	-24.234	South	3153	Bare soil	0-10	Desert and Xeric Shrublands	#N/A	sand	12.5	#N/A	7.6	#N/A	2.26	#N/A	#N/A	Summer	FastDNA Spin Kit for Soil	V4	Illumina sequencing	QIIME	Greengenes database
	Repesca14	Cross-biome metagenomic analyses of soil microbial communities and their functional attributes	313	SF2	US	S21	-105.93	35.38	North	1500	Bare soil	0-5	Tundra	#N/A	sandy loam	13	250	8.38	#N/A	#N/A	0.42	0.052	Winter	PowerSoil DNA Isolation Kit	V4 - V5	Illumina sequencing	QIIME	Greengenes database
	2019B	Microbial community composition and network analyses in arid soils of the Patagonian Monte under grazing disturbance reveal an important response of the community to soil particle size	86	NG-IP	AP	S1	-64.9	-42.883		#N/A	Bare soil	0-10	Tundra	#N/A	sandy loam	13.4	177.9	8.05	#N/A	#N/A	0.07	0.05	Spring	FastDNA Spin Kit for Soil	V4	Illumina sequencing	QIIME	Greengenes database
	KW39	Significant impacts of increasing aridity on the arid soil microbiome	104	BAQ3473	AD	S18	-67.9451	-22.9124	South	3473	Bare soil	0-10	Desert and Xeric Shrublands	Hyper Arid	sand	13.5	#N/A	7.93	#N/A	0.42	#N/A	#N/A	Summer	FastDNA Spin Kit for Soil	V4	Illumina sequencing	QIIME	Greengenes database
	Repesca14	Cross-biome metagenomic analyses of soil microbial communities and their functional attributes	314	SV1	US	S22	-106.73	34.33	North	1480	Bare soil	0-5	Tundra	#N/A	silt loam	13.5	210	8.31	#N/A	#N/A	0.3	0.06	Winter	PowerSoil DNA Isolation Kit	V4 - V5	Illumina sequencing	QIIME	Greengenes database
	KW39	Significant impacts of increasing aridity on the arid soil microbiome	93	YUN3428	AD	S7	-68.3524	-24.3414	North	3428	Bare soil	0-10	Desert and Xeric Shrublands	Arid	sand	13.6	#N/A	7.2	#N/A	0.023	#N/A	#N/A	Summer	FastDNA Spin Kit for Soil	V4	Illumina sequencing	QIIME	Greengenes database
	KW39	Significant impacts of increasing aridity on the arid soil microbiome	90	YUN3184	AD	S4	-68.6944	-24.2221	North	3184	Bare soil	0-10	Desert and Xeric Shrublands	Arid	sand	14.1	#N/A	7.7	#N/A	2.235	#N/A	#N/A	Summer	FastDNA Spin Kit for Soil	V4	Illumina sequencing	QIIME	Greengenes database
	LBEG1	Structure and co-occurrence patterns in microbial communities under acute environmental stress reveal ecological factors fostering resilience.	135	Site 7 (TLT05)	AD	S49	-67.7857	-23.4152	North	4072	Bare soil	5-10	Montane Grassland and Shrublands	Arid	#N/A	14.6	200	5.93	#N/A	0.04	#N/A	0.06	Autumn	Qiagen DNeasy Blood & Tissue Kit	V1 - V3	Illumina sequencing	QIIME	Greengenes database
	KW24	Life at the hyperarid margin: Novel bacterial diversity in arid soils of the Atacama Desert, Chile	98	2547	AD	S12	-69.234	24.339	South	2547	Bare soil	15-25	Desert and Xeric Shrublands	Hyper Arid	#N/A	15.2	#N/A	8.1	#N/A	#N/A	#N/A	#N/A	Autumn	FastDNA Spin Kit for Soil	V6	Roche 454 sequencing	MOTHUR	RDP and SILVA
	KW39	Significant impacts of increasing aridity on the arid soil microbiome	92	YUN3259	AD	S6	-68.5341	-24.1704	North	3259	Bare soil	0-10	Desert and Xeric Shrublands	Arid	sand	15.3	#N/A	8.1	#N/A	0.133	#N/A	#N/A	Summer	FastDNA Spin Kit for Soil	V4	Illumina sequencing	QIIME	Greengenes database
	KW24	Life at the hyperarid margin: Novel bacterial diversity in arid soils of the Atacama Desert, Chile	87	2514	AD	S1	-69.251	-24.341	South	2514	Bare soil	15-25	Desert and Xeric Shrublands	Hyper Arid	#N/A	15.3	#N/A	7.9	#N/A	#N/A	#N/A	#N/A	Autumn	FastDNA Spin Kit for Soil	V6	Roche 454 sequencing	MOTHUR	RDP and SILVA
	KW24	Life at the hyperarid margin: Novel bacterial diversity in arid soils of the Atacama Desert, Chile	109	2728	AD	S23	-69.191	-24.264	South	2728	Bare soil	15-25	Desert and Xeric Shrublands	Hyper Arid	#N/A	15.6	#N/A	8	#N/A	#N/A	#N/A	#N/A	Autumn	FastDNA Spin Kit for Soil	V6	Roche 454 sequencing	MOTHUR	RDP and SILVA
	KW39	Significant impacts of increasing aridity on the arid soil microbiome	91	YUN3346	AD	S5	-68.592	-24.1847	North	3346	Bare soil	0-10	Desert and Xeric Shrublands	Arid	sand	15.9	#N/A	7.1	#N/A	0.044	#N/A	#N/A	Summer	FastDNA Spin Kit for Soil	V4	Illumina sequencing	QIIME	Greengenes database
	KW9	Colonization patterns of soil microbial communities in the Atacama Desert	127	CH	AD	S41	-70.5825	-26.0984	North	630	Bare soil	0-10	Montane Grassland and Shrublands	Arid	sandy clay loam	16.4	12	9.2	#N/A	0.1	#N/A	#N/A	#N/A	PowerSoil DNA Isolation Kit	V1 - V3	Roche 454 sequencing	QIIME	SILVA database
	KW9	Colonization patterns of soil microbial communities in the Atacama Desert	126	AL	AD	S40	-70.5825	-25.9245	South	936	Bare soil	0-10	Tundra	#N/A	sandy clay loam	16.4	12	8.9	#N/A	0.1	#N/A	#N/A	#N/A	PowerSoil DNA Isolation Kit	V1 - V3	Roche 454 sequencing	QIIME	SILVA database
	KW9	Colonization patterns of soil microbial communities in the Atacama Desert	122	KEV	AD	S36	-69.7943	-24.1834	North	1062	Bare soil	0-10	Desert and Xeric Shrublands	Arid	sandy clay loam	16.5	1	7.4	#N/A	2.3	0.01	#N/A	#N/A	PowerSoil DNA Isolation Kit	V1 - V3	Roche 454 sequencing	QIIME	SILVA database
	KW9	Colonization patterns of soil microbial communities in the Atacama Desert	123	BEA	AD	S37	-69.7943	-24.1834	North	1003	Bare soil	0-10	Desert and Xeric Shrublands	Arid	sandy clay loam	16.5	1	7.6	#N/A	1.7	0.01	#N/A	#N/A	PowerSoil DNA Isolation Kit	V1 - V3	Roche 454 sequencing	QIIME	SILVA database
	KW9	Colonization patterns of soil microbial communities in the Atacama Desert	124	AND	AD	S38	-69.7943	-24.1834	North	1506	Bare soil	0-10	Desert and Xeric Shrublands	Arid	sandy clay loam	16.5	1	7.8	#N/A	2	0.01	#N/A	#N/A	PowerSoil DNA Isolation Kit	V1 - V3	Roche 454 sequencing	QIIME	SILVA database
	KW40	Soil bacterial and fungal community responses to nitrogen addition across soil depth and microhabitat in an arid shrubland	301	Insterspace Bulk	US	S9	-114.797	36.009	North	#N/A	Bare soil	0-10	Desert and Xeric Shrublands	Arid	#N/A	17.4	19.8	7.4	#N/A	#N/A	#N/A	#N/A	Summer	FastDNA Spin Kit for Soil	V3 - V4	Illumina sequencing	QIIME	SILVA database
	KW9	Colonization patterns of soil microbial communities in the Atacama Desert	125	AC	AD	S39	-69.7943	-25.9245	North	1888	Bare soil	0-10	Desert and Xeric Shrublands	Arid	sandy clay loam	17.6	4.7	7.7	#N/A	0.86	#N/A	#N/A	#N/A	PowerSoil DNA Isolation Kit	V1 - V3	Roche 454 sequencing	QIIME	SILVA database
	KW39	Significant impacts of increasing aridity on the arid soil microbiome	138	YUN2029	AD	S52	-70.3148	-24.5987	North	2029	Bare soil	0-10	Desert and Xeric Shrublands	Arid	sand	17.9	#N/A	7.89	#N/A	0.067	#N/A	#N/A	Summer	FastDNA Spin Kit for Soil	V4	Illumina sequencing	QIIME	Greengenes database
	KW39	Significant impacts of increasing aridity on the arid soil microbiome	103	BAQ2687	AD	S17	-68.0528	-22.9182	North	2687	Bare soil	0-10	Desert and Xeric Shrublands	Arid	sand	18.2	#N/A	8.35	#N/A	0.131	#N/A	#N/A	Summer	FastDNA Spin Kit for Soil	V4	Illumina sequencing	QIIME	Greengenes database
	LBEG1	Structure and co-occurrence patterns in microbial communities under acute environmental stress reveal ecological factors fostering resilience.	134	Site 6 (TLT08)	AD	S48	-67.7989	-23.3286	North	3870	Bare soil	5-10	Montane Grassland and Shrublands	Arid	#N/A	18.2	150	6.18	#N/A	0.02	#N/A	0.06	Autumn	Qiagen DNeasy Blood & Tissue Kit	V1 - V3	Illumina sequencing	QIIME	Greengenes database
	LBEG1	Structure and co-occurrence patterns in microbial communities under acute environmental stress reveal ecological factors fostering resilience.	133	Site 5 (TLT10)	AD	S47	-67.8318	23.3227	North	3670	Bare soil	5-10	Montane Grassland and Shrublands	Arid	#N/A	18.9	100	6.42	#N/A	0.05	#N/A	0.05	Autumn	Qiagen DNeasy Blood & Tissue Kit	V1 - V3	Illumina sequencing	QIIME	Greengenes database
	KW49	Trends in Taxonomic and Functional Composition of Soil Microbiome Along a Precipitation Gradient in Israel	196	Arid	NeD	S4	34.7667	30.8667	North	470	Bare soil	0-10	Temperate Grasslands, Savannas, and Shrublands	Arid	sand	19.1	90	7.9	#N/A	131.1	5.49	0.18	Spring	PowerSoil DNA Isolation Kit	Metagenome	Illumina sequencing	QIIME	Ribosomal Database Project (RDP)
	KW39	Significant impacts of increasing aridity on the arid soil microbiome	100	BAQ2838	AD	S14	-68.5762	-22.6538	South	2838	Bare soil	0-10	Desert and Xeric Shrublands	Hyper Arid	sand	19.1	#N/A	8.36	#N/A	0.212	#N/A	#N/A	Summer	FastDNA Spin Kit for Soil	V4	Illumina sequencing	QIIME	Greengenes database
	KW39	Significant impacts of increasing aridity on the arid soil microbiome	96	BAQ895	AD	S10	-69.9871	-23.4028	North	895	Bare soil	0-10	Desert and Xeric Shrublands	Hyper Arid	sand	19.2	#N/A	7.88	#N/A	2.945	#N/A	#N/A	Summer	FastDNA Spin Kit for Soil	V4	Illumina sequencing	QIIME	Greengenes database
	KW8	Climate controls prokaryotic community composition in desert soils of the southwestern United States	303	Mojave	US	S11	-113.5	36	North	646	Bare soil	#N/A	Desert and Xeric Shrublands	Hyper Arid	sandy clay loam	20	145	7.6	#N/A	#N/A	#N/A	#N/A	Summer	PowerSoil DNA Isolation Kit	V4	Illumina sequencing	QIIME	Ribosomal Database Project (RDP)
	LBEG1	Structure and co-occurrence patterns in microbial communities under acute environmental stress reveal ecological factors fostering resilience.	132	Site 4 (TLT12)	AD	S46	-67.8634	-23.3177	North	3470	Bare soil	5-10	Montane Grassland and Shrublands	Arid	#N/A	20.3	100	7.09	#N/A	0.05	#N/A	0.04	Autumn	Qiagen DNeasy Blood & Tissue Kit	V1 - V3	Illumina sequencing	QIIME	Greengenes database
	Repesca9	Abiotic factors shape microbial diversity in Sonoran Desert soils	316	Tumamoc Hill (TH1)	US	S24	-111.132	32.5093	North	737	Bare soil	5-10	Desert and Xeric Shrublands	Arid	sandy loam	20.4	300	8.11	#N/A	#N/A	1.7	0.07	#N/A	PowerSoil DNA Isolation Kit	V6 - V9	Roche 454 sequencing	QIIME	Ribosomal Database Project (RDP)
	Repesca9	Abiotic factors shape microbial diversity in Sonoran Desert soils	317	Tumamoc Hill (TH2)	US	S25	-111.132	32.5093	North	737	Bare soil	5-10	Desert and Xeric Shrublands	Arid	sandy loam	20.4	300	8.11	#N/A	#N/A	1.44	0.044	#N/A	PowerSoil DNA Isolation Kit	V6 - V9	Roche 454 sequencing	QIIME	Ribosomal Database Project (RDP)
	Repesca9	Abiotic factors shape microbial diversity in Sonoran Desert soils	318	Tumamoc Hill (TH3)	US	S26	-111.132	32.5093	North	737	Bare soil	5-10	Desert and Xeric Shrublands	Arid	sandy loam	20.4	300	8.11	#N/A	#N/A	1.96	0.158	#N/A	PowerSoil DNA Isolation Kit	V6 - V9	Roche 454 sequencing	QIIME	Ribosomal Database Project (RDP)
	Repesca9	Abiotic factors shape microbial diversity in Sonoran Desert soils	319	Finger Rock (FR1)	US	S27	-110.9	32.3422	North	988	Bare soil	5-10	Desert and Xeric Shrublands	Arid	loamy sand	20.4	300	5.09	#N/A	#N/A	0.49	0.046	#N/A	PowerSoil DNA Isolation Kit	V6 - V9	Roche 454 sequencing	QIIME	Ribosomal Database Project (RDP)
	Repesca9	Abiotic factors shape microbial diversity in Sonoran Desert soils	320	Finger Rock (FR2)	US	S28	-110.9	32.3422	North	988	Bare soil	5-10	Desert and Xeric Shrublands	Arid	loamy sand	20.4	300	6.03	#N/A	#N/A	0.61	0.054	#N/A	PowerSoil DNA Isolation Kit	V6 - V9	Roche 454 sequencing	QIIME	Ribosomal Database Project (RDP)
	KW8	Climate controls prokaryotic community composition in desert soils of the southwestern United States	305	Sonoran	US	S13	-113.5	36	North	634	Bare soil	#N/A	Desert and Xeric Shrublands	Hyper Arid	sandy clay loam	20.6	248	7.7	#N/A	#N/A	#N/A	#N/A	Summer	PowerSoil DNA Isolation Kit	V4	Illumina sequencing	QIIME	Ribosomal Database Project (RDP)
	Repesca14	Cross-biome metagenomic analyses of soil microbial communities and their functional attributes	312	MD3	US	S20	-115.65	34.9	North	967	Bare soil	0-5	Tundra	#N/A	loamy sand	21	150	7.9	#N/A	#N/A	0.12	0.018	Winter	PowerSoil DNA Isolation Kit	V4 - V5	Illumina sequencing	QIIME	Greengenes database
	KW39	Significant impacts of increasing aridity on the arid soil microbiome	140	YUN1609	AD	S54	-69.4424	-24.1442	North	1609	Bare soil	0-10	Desert and Xeric Shrublands	Hyper Arid	sand	21.5	#N/A	8	#N/A	0.427	#N/A	#N/A	Summer	FastDNA Spin Kit for Soil	V4	Illumina sequencing	QIIME	Greengenes database
	KW39	Significant impacts of increasing aridity on the arid soil microbiome	102	BAQ2462	AD	S16	-68.4165	-22.9758	South	2462	Bare soil	0-10	Desert and Xeric Shrublands	Hyper Arid	sand	21.8	#N/A	8.35	#N/A	0.506	#N/A	#N/A	Summer	FastDNA Spin Kit for Soil	V4	Illumina sequencing	QIIME	Greengenes database
	KW26	Microbial Characterization of Qatari Barchan Sand Dunes	184	Nadine 16S Illumina	QD	S2	51.3629	25.013	South	#N/A	Sand	9-24	Desert and Xeric Shrublands	Hyper Arid	Sand	22	#N/A	9.4	#N/A	#N/A	#N/A	#N/A	Summer	PowerMax Soil DNA Isolation Kit	V6	Illumina sequencing	QIIME	Greengenes database
	KW26	Microbial Characterization of Qatari Barchan Sand Dunes	183	Michel 16S Illumina	QD	S1	51.3629	25.013	South	#N/A	Sand	9-24	Tundra	#N/A	sand	22	#N/A	9.3	#N/A	#N/A	#N/A	#N/A	Summer	PowerMax Soil DNA Isolation Kit	V6	Illumina sequencing	QIIME	Greengenes database
	KW39	Significant impacts of increasing aridity on the arid soil microbiome	101	BAQ2420	AD	S15	-68.3532	-22.918	South	2420	Bare soil	0-10	Desert and Xeric Shrublands	Hyper Arid	sand	22.5	#N/A	9.36	#N/A	0.075	#N/A	#N/A	Summer	FastDNA Spin Kit for Soil	V4	Illumina sequencing	QIIME	Greengenes database
	KW39	Significant impacts of increasing aridity on the arid soil microbiome	97	BAQ1370	AD	S11	-69.671	-23.354	North	1370	Bare soil	0-10	Desert and Xeric Shrublands	Hyper Arid	sand	22.6	#N/A	7.98	#N/A	6.08	#N/A	#N/A	Summer	FastDNA Spin Kit for Soil	V4	Illumina sequencing	QIIME	Greengenes database
Betna Algeria	KW39	Significant impacts of increasing aridity on the arid soil microbiome	99	BAQ1552	AD	S13	-69.4372	-23.4091	South	1552	Bare soil	0-10	Desert and Xeric Shrublands	Hyper Arid	sand	22.6	#N/A	7.65	#N/A	1.839	#N/A	#N/A	Summer	FastDNA Spin Kit for Soil	V4	Illumina sequencing	QIIME	Greengenes database
Chad	KW39	Significant impacts of increasing aridity on the arid soil microbiome	139	YUN1005	AD	S53	-69.9665	-24.0923	North	1005	Bare soil	0-10	Desert and Xeric Shrublands	Hyper Arid	Sand	22.6	#N/A	7.6	#N/A	2.27	#N/A	#N/A	Summer	FastDNA Spin Kit for Soil	V4	Illumina sequencing	QIIME	Greengenes database
	LBEG1	Structure and co-occurrence patterns in microbial communities under acute environmental stress reveal ecological factors fostering resilience.	130	Site 3 (TLT15)	AD	S44	-67.9033	-23.3101	North	3170	Bare soil	5-10	Desert and Xeric Shrublands	Arid	#N/A	23	100	7.91	#N/A	0.09	#N/A	0.04	Autumn	Qiagen DNeasy Blood & Tissue Kit	V1 - V3	Illumina sequencing	QIIME	Greengenes database
	KW39	Significant impacts of increasing aridity on the arid soil microbiome	137	YUN1242	AD	S51	-70.3124	-24.1411	South	1242	Bare soil	0-10	Desert and Xeric Shrublands	Arid	sand	23.6	#N/A	9	#N/A	1.845	#N/A	#N/A	Summer	FastDNA Spin Kit for Soil	V4	Illumina sequencing	QIIME	Greengenes database
	LBEG1	Structure and co-occurrence patterns in microbial communities under acute environmental stress reveal ecological factors fostering resilience.	129	Site 2 (TLT18)	AD	S43	-67.9459	-23.2887	North	2870	Bare soil	5-10	Montane Grassland and Shrublands	Arid	#N/A	24.7	50	8.21	#N/A	0.06	#N/A	0.03	Autumn	Qiagen DNeasy Blood & Tissue Kit	V1 - V3	Illumina sequencing	QIIME	Greengenes database
	LBEG1	Structure and co-occurrence patterns in microbial communities under acute environmental stress reveal ecological factors fostering resilience.	128	Site 1 (TLT22)	AD	S42	-67.9694	-23.2802	North	2470	Bare soil	5-10	Montane Grassland and Shrublands	Arid	#N/A	27	50	8.75	#N/A	0.06	#N/A	0.02	Autumn	Qiagen DNeasy Blood & Tissue Kit	V1 - V3	Illumina sequencing	QIIME	Greengenes database
	KW43	Spatial Physicochemical and Metagenomic Analysis of Desert Environment	175	Q-A	ID	S1	73.3167	28.0167	North	#N/A	Bare soil	5-10	Desert and Xeric Shrublands	Arid	silt loam	29	250	7.58	#N/A	0.28	#N/A	0.21	Summer	HiPurA Soil DNA Purification Kit	V3	Illumina sequencing	PANGEA	Ribosomal Database Project (RDP)
	KW7	Cellulase−Hemicellulase Activities and Bacterial Community Composition of Different Soils from Algerian Ecosystems	141	Arid soils®	AlgD	S1	6.16728	35.057	North	#N/A	Bare soil	10	Desert and Xeric Shrublands	Hyper Arid	#N/A	30	#N/A	7.97	#N/A	260	#N/A	#N/A	#N/A	In-house method	V4	Illumina sequencing	PANGEA	Ribosomal Database Project (RDP)
	COLD11	Seabird and pinniped shape soil bacterial communities of their settlements in Cape Shirreff, Antarctica	286	Cape cheriff Ct	WA	S9	60.4717	62.273	North	#N/A	Bare soil	0-10	Desert and Xeric Shrublands	Arid	#N/A	#N/A	#N/A	6.1	#N/A	#N/A	#N/A	#N/A	Summer	PowerSoil DNA Isolation Kit	V1 - V3	Roche 454 sequencing	PANGEA	Ribosomal Database Project (RDP)
	COLD12	Soil bacterial community abundance and diversity in ice-free areas of Keller Peninsula, Antarctica	281	S14	WA	S4	58.2446	62.0437	South	#N/A	Bare soil	0-5	Tundra	Arid	#N/A	#N/A	#N/A	5.5	#N/A	#N/A	80	#N/A	Summer	PowerSoil DNA Isolation Kit	V1 - V2	Roche 454 sequencing	QIIME	Ribosomal Database Project (RDP)
Chihuahua Desert	COLD5	Diversity of key genes for carbon and nitrogen fixation in soils from the Sør Rondane Mountains, East Antarctica	269	KP43	PeA	S2	23.3333	-71.95	South	1362	Bare soil	0-5	Tundra	Arid	loamy sand	#N/A	#N/A	6.22	#N/A	#N/A	2.57	#N/A	Summer	PowerSoil DNA Isolation Kit	V1 - V3	Illumina sequencing	USEARCH	Greengenes database
	COLD9	Microbial diversity of browning Peninsula, Eastern Antarctica revealed using molecular and cultivation methods	155	BP7	EA	S2	110.55	-66.4667	South	#N/A	Bare soil	0-10	Tundra	Arid	sand	#N/A	#N/A	6.75	#N/A	36.9661	#N/A	#N/A	#N/A	FastDNA Spin Kit for Soil	V1 - V3	Roche 454 sequencing	MOTHUR	Greengenes database
	COLD9	Microbial diversity of browning Peninsula, Eastern Antarctica revealed using molecular and cultivation methods	156	BP8	EA	S3	110.55	-66.4667	South	#N/A	Bare soil	0-10	Tundra	Arid	sand	#N/A	#N/A	6.64	#N/A	41.2644	#N/A	#N/A	#N/A	FastDNA Spin Kit for Soil	V1 - V3	Roche 454 sequencing	MOTHUR	Greengenes database
Eastern Antarctica	COLD9	Microbial diversity of browning Peninsula, Eastern Antarctica revealed using molecular and cultivation methods	157	BP9	EA	S4	110.55	-66.4667	South	#N/A	Bare soil	0-10	Tundra	Arid	sand	#N/A	#N/A	6.46	#N/A	48.4242	#N/A	#N/A	#N/A	FastDNA Spin Kit for Soil	V1 - V3	Roche 454 sequencing	MOTHUR	Greengenes database
	COLD9	Microbial diversity of browning Peninsula, Eastern Antarctica revealed using molecular and cultivation methods	159	BP11	EA	S6	110.55	-66.4667	South	#N/A	Bare soil	0-10	Temperate Grasslands, Savannas, and Shrublands	Arid	sand	#N/A	#N/A	6.7	#N/A	32.4597	#N/A	#N/A	#N/A	FastDNA Spin Kit for Soil	V1 - V3	Roche 454 sequencing	MOTHUR	Greengenes database
	COLD9	Microbial diversity of browning Peninsula, Eastern Antarctica revealed using molecular and cultivation methods	160	BP12	EA	S7	110.55	-66.4667	South	#N/A	Bare soil	0-10	Desert and Xeric Shrublands	Arid	sand	#N/A	#N/A	6.53	#N/A	74.4405	#N/A	#N/A	#N/A	FastDNA Spin Kit for Soil	V1 - V3	Roche 454 sequencing	MOTHUR	Greengenes database
	COLD9	Microbial diversity of browning Peninsula, Eastern Antarctica revealed using molecular and cultivation methods	173	BP5	EA	S20	110.55	-66.4667	South	#N/A	Bare soil	0-10	Desert and Xeric Shrublands	Arid	sand	#N/A	#N/A	6.4	#N/A	30.8766	#N/A	#N/A	#N/A	FastDNA Spin Kit for Soil	V1 - V3	Roche 454 sequencing	MOTHUR	Greengenes database
	KW19	Effects of xeric shrubs on soil microbial communities in a desert in northern China	202	Aro	NCD	S4	107.142	37.6167	North	1550	inter shrub	0-10	Desert and Xeric Shrublands	Arid	sand	#N/A	#N/A	#N/A	#N/A	#N/A	#N/A	#N/A	Summer	E.Z.N.A. Soil DNA Kit	V3 - V4	Illumina sequencing	MOTHUR	Ribosomal Database Project (RDP)
	KW30	Microbial Populations of Stony Meteorites: Substrate Controls on First Colonizers	274	Soil (Watson 019) SC	SAD	S3	128.939	-31.5948	North	#N/A	Bare soil	0-2	Desert and Xeric Shrublands	Arid	sand	#N/A	275	#N/A	2500	#N/A	#N/A	#N/A	#N/A	PowerSoil DNA Isolation Kit	V6 - V8	Illumina sequencing	MOTHUR	SILVA database
	KW30	Microbial Populations of Stony Meteorites: Substrate Controls on First Colonizers	275	Soil (Watson 020) SD	SAD	S4	128.939	-31.5948	North	#N/A	Bare soil	0-2	Desert and Xeric Shrublands	Arid	sand	#N/A	275	#N/A	2500	#N/A	#N/A	#N/A	#N/A	PowerSoil DNA Isolation Kit	V6 - V8	Illumina sequencing	MOTHUR	SILVA database
	KW32	Namib Desert dune/interdune transects exhibit habitat-specific edaphic bacterial communities	185	Top	ND	S1	15.03	-23.5972	North	#N/A	Top	0-5	Desert and Xeric Shrublands	Arid	sand	#N/A	#N/A	8.59	#N/A	#N/A	0.04	#N/A	Autumn	PowerSoil DNA Isolation Kit	V1 - V3	Roche 454 sequencing	MOTHUR	Greengenes database
	KW4	Bacterial Diversity of Surface Sand Samples from the Gobi and Taklamaken Deserts	210	Korla	NCD	S12	94.7667	36.3833	South	910	Bare sand	0-2	Desert and Xeric Shrublands	Arid	sand	#N/A	#N/A	9.14	#N/A	#N/A	1.12	0.101	Spring	In-house method	V1 - V2	Roche 454 sequencing	MOTHUR	Ribosomal Database Project (RDP)
	KW4	Bacterial Diversity of Surface Sand Samples from the Gobi and Taklamaken Deserts	232	Dunhuang	NCD	S34	94.65	40.1	North	1149	Bare sand	0-2	Desert and Xeric Shrublands	Arid	sandy clay	#N/A	#N/A	8.72	#N/A	#N/A	7.07	0.58	Autumn	In-house method	V1 - V2	Roche 454 sequencing	MOTHUR	Ribosomal Database Project (RDP)
	KW4	Bacterial Diversity of Surface Sand Samples from the Gobi and Taklamaken Deserts	243	Gobi1	NCD	S45	110.1	44.3	North	1001	Bare sand	0-2	Desert and Xeric Shrublands	Arid	sand	#N/A	#N/A	9.8	#N/A	#N/A	0.515	0.108	Winter	In-house method	V1 - V2	Roche 454 sequencing	MOTHUR	Ribosomal Database Project (RDP)
	KW4	Bacterial Diversity of Surface Sand Samples from the Gobi and Taklamaken Deserts	254	Gobi2	NCD	S56	110.1	44.3	North	1001	Bare sand	0-2	Desert and Xeric Shrublands	Arid	sand	#N/A	#N/A	9.5	#N/A	#N/A	0.296	0.102	Summer	In-house method	V1 - V2	Roche 454 sequencing	MOTHUR	Ribosomal Database Project (RDP)
	KW45	Temporal dynamics of hot desert microbial communities reveal structural and functional responses to water input	189	D0	ND	S5	15.0548	-23.555	North	400	Bare soil	0-10	Desert and Xeric Shrublands	Arid	#N/A	#N/A	#N/A	8.7	#N/A	#N/A	0.1	#N/A	Summer	PowerSoil DNA Isolation Kit	V4	Illumina sequencing	MOTHUR	Greengenes database
	KW47	The inter-valley soil comparative survey: The ecology of dry valley edaphic microbial communities	5	Miers Valley	ADV	S5	163.809	-78.0914	North	171	Bare soil	0-2	Desert and Xeric Shrublands	Arid	#N/A	#N/A	#N/A	8.62	#N/A	#N/A	0.46	0.05	Summer	In-house method	V3 - V4	Roche 454 sequencing	MOTHUR	SILVA database
	KW47	The inter-valley soil comparative survey: The ecology of dry valley edaphic microbial communities	7	Upper Wright Valley	ADV	S7	160.764	-77.5187	North	947	Bare soil	0-2	Desert and Xeric Shrublands	Arid	#N/A	#N/A	#N/A	6.96	#N/A	#N/A	0.11	0.12	Summer	In-house method	V3 - V4	Roche 454 sequencing	MOTHUR	SILVA database
	KW47	The inter-valley soil comparative survey: The ecology of dry valley edaphic microbial communities	8	Battleship Promontory	ADV	S8	160.928	-76.9116	North	1028	Bare soil	0-2	Montane Grassland and Shrublands	Arid	#N/A	#N/A	#N/A	7.68	#N/A	#N/A	0.1	0.04	Summer	In-house method	V3 - V4	Roche 454 sequencing	MOTHUR	SILVA database
	KW48	Transitory microbial habitat in the hyperarid Atacama Desert	114	Red sands (RS) 20-30	AD	S28	-70.1288	-24.1007	North	1027	Bare soil	20-30	Temperate Grasslands, Savannas, and Shrublands	Arid	#N/A	#N/A	#N/A	#N/A	#N/A	#N/A	#N/A	#N/A	Summer	In-house method	V4	Illumina sequencing	QIIME	SILVA database
	KW48	Transitory microbial habitat in the hyperarid Atacama Desert	115	Maria Elena (ME) 0-5	AD	S29	-69.7243	-22.2631	North	1313	Bare soil	0-5	Temperate Grasslands, Savannas, and Shrublands	Arid	#N/A	#N/A	#N/A	#N/A	#N/A	#N/A	#N/A	#N/A	Summer	In-house method	V4	Illumina sequencing	QIIME	SILVA database
	KW48	Transitory microbial habitat in the hyperarid Atacama Desert	116	Maria Elena (ME) 20-30	AD	S30	-69.7243	-22.2631	North	1313	Bare soil	20-30	Desert and Xeric Shrublands	Arid	#N/A	#N/A	#N/A	#N/A	#N/A	#N/A	#N/A	#N/A	Summer	In-house method	V4	Illumina sequencing	QIIME	SILVA database
	KW48	Transitory microbial habitat in the hyperarid Atacama Desert	117	Yungay (YU) 0-5	AD	S31	-69.9946	-24.0883	North	1004	Bare soil	0-5	Temperate Grasslands, Savannas, and Shrublands	Arid	#N/A	#N/A	#N/A	#N/A	#N/A	#N/A	#N/A	#N/A	Summer	In-house method	V4	Illumina sequencing	QIIME	SILVA database
	KW48	Transitory microbial habitat in the hyperarid Atacama Desert	118	Yungay (YU)20-30	AD	S32	-69.9946	-24.0883	North	1004	Bare soil	20-30	Temperate Grasslands, Savannas, and Shrublands	Arid	#N/A	#N/A	#N/A	#N/A	#N/A	#N/A	#N/A	#N/A	Summer	In-house method	V4	Illumina sequencing	QIIME	SILVA database
India	KW48	Transitory microbial habitat in the hyperarid Atacama Desert	119	Lomas Bayas (LB) 0-5	AD	S33	-69.6039	-23.3933	North	1528	Bare soil	0-5	Temperate Grasslands, Savannas, and Shrublands	Arid	#N/A	#N/A	#N/A	#N/A	#N/A	#N/A	#N/A	#N/A	Summer	In-house method	V4	Illumina sequencing	QIIME	SILVA database
Iran	KW48	Transitory microbial habitat in the hyperarid Atacama Desert	121	Lomas Bayas (LB) 20-30	AD	S35	-69.6039	-23.3933	North	1528	Bare soil	20-30	Temperate Grasslands, Savannas, and Shrublands	Arid	#N/A	#N/A	#N/A	#N/A	#N/A	#N/A	#N/A	#N/A	#N/A	In-house method	V4	Illumina sequencing	QIIME	SILVA database
Jordan	KW5	Biocrust morphology is linked to marked differences in microbial community composition	277	Bare	SAD	S6	145.84	-31.49	North	#N/A	Bare soil	0-2	Temperate Grasslands, Savannas, and Shrublands	Arid	clay loam	#N/A	390	#N/A	2200	#N/A	#N/A	#N/A	Autumn	FastDNA Spin Kit for Soil	V1 - V3	Illumina sequencing	CD-HIT	Ribosomal Database Project (RDP)
	KW6	Carbon-Fixation Rates and Associated Microbial Communities Residing in Arid and Ephemerally Wet Antarctic Dry Valley Soils	1	MS1-4	ADV	S1	163.782	-78.0788	North	#N/A	Bare soil	#N/A	Temperate Grasslands, Savannas, and Shrublands	Arid	sand	#N/A	#N/A	3.2	#N/A	#N/A	#N/A	#N/A	Summer	PowerSoil DNA Isolation Kit	V1 - V3	Roche 454 sequencing	QIIME	Ribosomal Database Project (RDP)
	Repesca1	Biocrust-forming mosses mitigate the impact of aridity on soil microbial communities in drylands: observational evidence from three continents	276	BU1	SAD	S5	142.084	-34.128	North	#N/A	Bare soil	#N/A	Montane Grassland and Shrublands	Arid	#N/A	#N/A	#N/A	#N/A	#N/A	#N/A	#N/A	#N/A	Summer	PowerSoil DNA Isolation Kit	V3 - V4	Illumina sequencing	#N/A	#N/A
	Repesca1	Biocrust-forming mosses mitigate the impact of aridity on soil microbial communities in drylands: observational evidence from three continents	296	Boundary	US	S4	-109.71	38.174	North	#N/A	Bare soil	#N/A	Montane Grassland and Shrublands	Arid	#N/A	#N/A	#N/A	#N/A	#N/A	#N/A	#N/A	#N/A	Summer	PowerSoil DNA Isolation Kit	V3 - V4	Illumina sequencing	#N/A	#N/A
Kazakhstan	Repesca1	Biocrust-forming mosses mitigate the impact of aridity on soil microbial communities in drylands: observational evidence from three continents	297	Church Wells	US	S5	-111.697	37.086	North	#N/A	Bare soil	#N/A	Montane Grassland and Shrublands	Arid	#N/A	#N/A	#N/A	#N/A	#N/A	#N/A	#N/A	#N/A	Summer	PowerSoil DNA Isolation Kit	V3 - V4	Illumina sequencing	#N/A	#N/A
Morroco	Repesca1	Biocrust-forming mosses mitigate the impact of aridity on soil microbial communities in drylands: observational evidence from three continents	298	Kodachrome	US	S6	-112.022	37.507	North	#N/A	Bare soil	#N/A	Montane Grassland and Shrublands	Arid	#N/A	#N/A	#N/A	#N/A	#N/A	#N/A	#N/A	#N/A	Summer	PowerSoil DNA Isolation Kit	V3 - V4	Illumina sequencing	#N/A	#N/A
Nadine	Repesca1	Biocrust-forming mosses mitigate the impact of aridity on soil microbial communities in drylands: observational evidence from three continents	299	NorthWash	US	S7	-110.517	38.003	North	#N/A	Bare soil	#N/A	Desert and Xeric Shrublands	Arid	#N/A	#N/A	#N/A	#N/A	#N/A	#N/A	#N/A	#N/A	Summer	PowerSoil DNA Isolation Kit	V3 - V4	Illumina sequencing	#N/A	#N/A
	Repesca1	Biocrust-forming mosses mitigate the impact of aridity on soil microbial communities in drylands: observational evidence from three continents	300	Should	US	S8	-111.443	37.758	North	#N/A	Bare soil	#N/A	Desert and Xeric Shrublands	Arid	#N/A	#N/A	#N/A	#N/A	#N/A	#N/A	#N/A	#N/A	Summer	PowerSoil DNA Isolation Kit	V3 - V4	Illumina sequencing	#N/A	#N/A
Namib Desert	Repesca15	Evidence for successional development in Antarctic hypolithic bacterial communities	15	Open soil5	ADV	S15	164.1	-78.16	South	#N/A	Bare soil	#N/A	Tundra	Arid	#N/A	#N/A	#N/A	8.25	#N/A	#N/A	0.48	0.06	#N/A	PowerSoil DNA Isolation Kit	V3	Roche 454 sequencing	MOTHUR	Ribosomal Database Project (RDP)
	Repesca15	Evidence for successional development in Antarctic hypolithic bacterial communities	16	Open soil6	ADV	S16	164.1	-78.16	South	#N/A	Bare soil	#N/A	Tundra	Arid	#N/A	#N/A	#N/A	8.45	#N/A	#N/A	0.77	0.05	#N/A	PowerSoil DNA Isolation Kit	V3	Roche 454 sequencing	MOTHUR	Ribosomal Database Project (RDP)
	Repesca15	Evidence for successional development in Antarctic hypolithic bacterial communities	17	Open soil7	ADV	S17	164.1	-78.16	South	#N/A	Bare soil	#N/A	Tundra	Arid	#N/A	#N/A	#N/A	8.35	#N/A	#N/A	0.57	0.03	#N/A	PowerSoil DNA Isolation Kit	V3	Roche 454 sequencing	MOTHUR	Ribosomal Database Project (RDP)
	Repesca15	Evidence for successional development in Antarctic hypolithic bacterial communities	18	Open soil8	ADV	S18	164.1	-78.16	South	#N/A	Bare soil	#N/A	Tundra	Arid	#N/A	#N/A	#N/A	8.43	#N/A	#N/A	0.59	0.02	#N/A	PowerSoil DNA Isolation Kit	V3	Roche 454 sequencing	MOTHUR	Ribosomal Database Project (RDP)
	Repesca15	Evidence for successional development in Antarctic hypolithic bacterial communities	19	Open soil9	ADV	S19	164.1	-78.16	South	#N/A	Bare soil	#N/A	Desert and Xeric Shrublands	Arid	#N/A	#N/A	#N/A	8.53	#N/A	#N/A	0.56	0.05	#N/A	PowerSoil DNA Isolation Kit	V3	Roche 454 sequencing	MOTHUR	Ribosomal Database Project (RDP)
	Repesca18	Microbial hitchhikers on intercontinental dust: catching a lift in Chad	147	C6 near Ourba	ChD	S6	22.7647	15.5633	North	836	Sand	#N/A	Desert and Xeric Shrublands	Arid	sand	#N/A	#N/A	#N/A	#N/A	#N/A	#N/A	#N/A	Spring	PowerSoil DNA Isolation Kit	V4	#N/A	#N/A	#N/A
	Repesca18	Microbial hitchhikers on intercontinental dust: catching a lift in Chad	148	C7 near Iriba	ChD	S7	22.7647	15.5633	North	898	Sand	#N/A	Desert and Xeric Shrublands	Arid	sand	#N/A	#N/A	#N/A	#N/A	#N/A	#N/A	#N/A	Spring	PowerSoil DNA Isolation Kit	V4	#N/A	#N/A	#N/A
	Repesca18	Microbial hitchhikers on intercontinental dust: catching a lift in Chad	149	C8 near Ourba	ChD	S8	22.7647	15.5633	North	836	Sand	#N/A	Desert and Xeric Shrublands	Arid	sand	#N/A	#N/A	#N/A	#N/A	#N/A	#N/A	#N/A	Spring	PowerSoil DNA Isolation Kit	V4	#N/A	#N/A	#N/A
Negev Desert	Repesca18	Microbial hitchhikers on intercontinental dust: catching a lift in Chad	150	C9 near Ourba	ChD	S9	22.7647	15.5633	North	895	Sand	#N/A	Desert and Xeric Shrublands	Arid	sand	#N/A	#N/A	#N/A	#N/A	#N/A	#N/A	#N/A	Spring	PowerSoil DNA Isolation Kit	V4	#N/A	#N/A	#N/A
	Repesca19	Niche filtering of bacteria in soil and rock habitats of the Colorado plateau desert, Utah, USA	306	UtahBARE1A	US	S14	-109.596	38.5382	North	#N/A	Bare soil	0-5	Desert and Xeric Shrublands	Arid	sand	#N/A	#N/A	#N/A	#N/A	#N/A	#N/A	#N/A	Autumn	PowerMax Soil DNA Isolation Kit	V3 - V4	Illumina sequencing	MOTHUR	Ribosomal Database Project (RDP)
	Repesca19	Niche filtering of bacteria in soil and rock habitats of the Colorado plateau desert, Utah, USA	307	UtahBARE1B	US	S15	-109.596	38.5382	North	#N/A	Bare soil	0-5	Desert and Xeric Shrublands	Arid	sand	#N/A	#N/A	#N/A	#N/A	#N/A	#N/A	#N/A	Autumn	PowerMax Soil DNA Isolation Kit	V3 - V4	Illumina sequencing	MOTHUR	Ribosomal Database Project (RDP)
	Repesca19	Niche filtering of bacteria in soil and rock habitats of the Colorado plateau desert, Utah, USA	308	UtahBARE2A	US	S16	-109.596	38.5382	North	#N/A	Bare soil	0-5	Desert and Xeric Shrublands	Arid	sand	#N/A	#N/A	#N/A	#N/A	#N/A	#N/A	#N/A	Autumn	PowerMax Soil DNA Isolation Kit	V3 - V4	Illumina sequencing	MOTHUR	Ribosomal Database Project (RDP)
	Repesca19	Niche filtering of bacteria in soil and rock habitats of the Colorado plateau desert, Utah, USA	309	UtahBARE2B	US	S17	-109.596	38.5382	North	#N/A	Bare soil	0-5	Desert and Xeric Shrublands	Arid	sand	#N/A	#N/A	#N/A	#N/A	#N/A	#N/A	#N/A	Autumn	PowerMax Soil DNA Isolation Kit	V3 - V4	Illumina sequencing	MOTHUR	Ribosomal Database Project (RDP)
Northeastern Egipt	Repesca19	Niche filtering of bacteria in soil and rock habitats of the Colorado plateau desert, Utah, USA	310	UtahBARE3A	US	S18	-109.596	38.5382	North	#N/A	Bare soil	0-5	Desert and Xeric Shrublands	Arid	sand	#N/A	#N/A	#N/A	#N/A	#N/A	#N/A	#N/A	Autumn	PowerMax Soil DNA Isolation Kit	V3 - V4	Illumina sequencing	MOTHUR	Ribosomal Database Project (RDP)
Northwest China	Repesca19	Niche filtering of bacteria in soil and rock habitats of the Colorado plateau desert, Utah, USA	311	UtahBARE3C	US	S19	-109.596	38.5382	North	#N/A	Bare soil	0-5	Desert and Xeric Shrublands	Arid	sand	#N/A	#N/A	#N/A	#N/A	#N/A	#N/A	#N/A	Autumn	PowerMax Soil DNA Isolation Kit	V3 - V4	Illumina sequencing	MOTHUR	Ribosomal Database Project (RDP)
	Repesca20	Rapid microbial response to the presence of an ancient relic in the Antarctic Dry Valleys	37	Exoposed soil	ADV	S37	163.856	-78.0933	North	#N/A	Bare soil	0-5	Desert and Xeric Shrublands	Arid	sand	#N/A	#N/A	#N/A	#N/A	#N/A	0.2	0.045	Summer	In-house method	V5 - V7	Roche 454 sequencing	QIIME	Greengenes database
	Repesca21	Bacterial community dissimilarity between the surface and subsurface soils equals horizontal differences over several kilometers in the western Tibetan Plateau	240	1-A	NCD	S42	90.2357	31.2228	North	4628	Bare soil	0-15	Desert and Xeric Shrublands	Arid	loamy sand	#N/A	#N/A	8.51	#N/A	#N/A	#N/A	0.14	Summer	PowerSoil DNA Isolation Kit	V4 - V5	Roche 454 sequencing	QIIME	Greengenes database
	Repesca21	Bacterial community dissimilarity between the surface and subsurface soils equals horizontal differences over several kilometers in the western Tibetan Plateau	241	2-A	NCD	S43	90.1455	31.2326	North	4658	Bare soil	0-15	Desert and Xeric Shrublands	Arid	loamy sand	#N/A	#N/A	8.49	#N/A	#N/A	#N/A	0.19	Summer	PowerSoil DNA Isolation Kit	V4 - V5	Roche 454 sequencing	QIIME	Greengenes database
	Repesca21	Bacterial community dissimilarity between the surface and subsurface soils equals horizontal differences over several kilometers in the western Tibetan Plateau	242	3-A	NCD	S44	89.4517	31.312	North	4594	Bare soil	0-15	Desert and Xeric Shrublands	Arid	loamy sand	#N/A	#N/A	9.01	#N/A	#N/A	#N/A	0.07	Summer	PowerSoil DNA Isolation Kit	V4 - V5	Roche 454 sequencing	QIIME	Greengenes database
	Repesca21	Bacterial community dissimilarity between the surface and subsurface soils equals horizontal differences over several kilometers in the western Tibetan Plateau	244	4-A	NCD	S46	88.5616	32.3055	North	4990	Bare soil	0-15	Desert and Xeric Shrublands	Arid	loamy sand	#N/A	#N/A	8.48	#N/A	#N/A	#N/A	0.16	Summer	PowerSoil DNA Isolation Kit	V4 - V5	Roche 454 sequencing	QIIME	Greengenes database
	Repesca21	Bacterial community dissimilarity between the surface and subsurface soils equals horizontal differences over several kilometers in the western Tibetan Plateau	245	5-A	NCD	S47	88.4837	33.1157	North	4965	Bare soil	0-15	Desert and Xeric Shrublands	Arid	loamy sand	#N/A	#N/A	8.62	#N/A	#N/A	#N/A	0.14	Summer	PowerSoil DNA Isolation Kit	V4 - V5	Roche 454 sequencing	QIIME	Greengenes database
	Repesca21	Bacterial community dissimilarity between the surface and subsurface soils equals horizontal differences over several kilometers in the western Tibetan Plateau	246	6-A	NCD	S48	88.2424	33.1742	North	4853	Bare soil	0-15	Desert and Xeric Shrublands	Arid	loamy sand	#N/A	#N/A	8.55	#N/A	#N/A	#N/A	0.21	Summer	PowerSoil DNA Isolation Kit	V4 - V5	Roche 454 sequencing	QIIME	Greengenes database
	Repesca21	Bacterial community dissimilarity between the surface and subsurface soils equals horizontal differences over several kilometers in the western Tibetan Plateau	247	7-A	NCD	S49	86.5318	33.1123	North	4650	Bare soil	0-15	Desert and Xeric Shrublands	Arid	loamy sand	#N/A	#N/A	8.92	#N/A	#N/A	#N/A	0.02	Summer	PowerSoil DNA Isolation Kit	V4 - V5	Roche 454 sequencing	QIIME	Greengenes database
	Repesca21	Bacterial community dissimilarity between the surface and subsurface soils equals horizontal differences over several kilometers in the western Tibetan Plateau	248	8-A	NCD	S50	84.3958	32.1003	North	4433	Bare soil	0-15	Desert and Xeric Shrublands	Arid	loamy sand	#N/A	#N/A	8.85	#N/A	#N/A	#N/A	0.1	Summer	PowerSoil DNA Isolation Kit	V4 - V5	Roche 454 sequencing	QIIME	Greengenes database
	Repesca21	Bacterial community dissimilarity between the surface and subsurface soils equals horizontal differences over several kilometers in the western Tibetan Plateau	249	9-A	NCD	S51	84.0143	32.1403	North	4521	Bare soil	0-15	Desert and Xeric Shrublands	Arid	loamy sand	#N/A	#N/A	9.04	#N/A	#N/A	#N/A	0.13	Summer	PowerSoil DNA Isolation Kit	V4 - V5	Roche 454 sequencing	QIIME	Greengenes database
	Repesca21	Bacterial community dissimilarity between the surface and subsurface soils equals horizontal differences over several kilometers in the western Tibetan Plateau	250	10-A	NCD	S52	82.433	32.225	North	4459	Bare soil	0-15	Desert and Xeric Shrublands	Arid	loamy sand	#N/A	#N/A	8.21	#N/A	#N/A	#N/A	0.14	Summer	PowerSoil DNA Isolation Kit	V4 - V5	Roche 454 sequencing	QIIME	Greengenes database
	Repesca21	Bacterial community dissimilarity between the surface and subsurface soils equals horizontal differences over several kilometers in the western Tibetan Plateau	251	11-A	NCD	S53	81.4936	32.0424	North	4601	Bare soil	0-15	Desert and Xeric Shrublands	Arid	loamy sand	#N/A	#N/A	8.66	#N/A	#N/A	#N/A	0.09	Summer	PowerSoil DNA Isolation Kit	V4 - V5	Roche 454 sequencing	QIIME	Greengenes database
	Repesca21	Bacterial community dissimilarity between the surface and subsurface soils equals horizontal differences over several kilometers in the western Tibetan Plateau	252	12-A	NCD	S54	80.4043	32.2054	North	4751	Bare soil	0-15	Desert and Xeric Shrublands	Arid	loamy sand	#N/A	#N/A	8.41	#N/A	#N/A	#N/A	0.04	Summer	PowerSoil DNA Isolation Kit	V4 - V5	Roche 454 sequencing	QIIME	Greengenes database
	Repesca22	Characterization of bacterial communities in lithobionts and soil niches from Victoria Valley, Antarctica	38	Surface soil S1	ADV	S38	161.65	-77.3333	North	#N/A	Bare soil	0-5	Desert and Xeric Shrublands	Arid	sand	#N/A	#N/A	#N/A	#N/A	#N/A	#N/A	#N/A	Summer	In-house method	V1 - V3	Roche 454 sequencing	QIIME	SILVA database
	Repesca3	Diel-scale temporal dynamics recorded for bacterial groups in Namib Desert soil	190	Namibia	ND	S6	15.0333	-23.55	North	#N/A	Bare soil	0-5	Desert and Xeric Shrublands	Arid	loamy sand	#N/A	30	#N/A	#N/A	#N/A	#N/A	#N/A	Autumn	In-house method	V1 - V3	Roche 454 sequencing	QIIME	SILVA database
	Repesca6	Profile changes in the soil microbial community when desert becomes oasis	235	Virgin desert	NCD	S37	87.9333	44.2833	North	#N/A	Bare soil	0-250	Desert and Xeric Shrublands	Arid	#N/A	#N/A	#N/A	9.1	#N/A	7.8	4.64	0.38	Summer	FastDNA Spin Kit for Soil	V4 - V5	Roche 454 sequencing	QIIME	SILVA database
	Repesca7	Taxonomic and functional diversity of soil and hypolithic microbial communities in Miers Valley, McMurdo Dry Valleys, Antarctica	9	Soil	ADV	S9	163.809	-78.0914	North	#N/A	Bare soil	#N/A	Desert and Xeric Shrublands	Arid	#N/A	#N/A	#N/A	#N/A	#N/A	0.3	#N/A	#N/A	Spring	In-house method	V3 - V4	Roche 454 sequencing	QIIME	SILVA database
	Repesca8	Unique microbial phylotypes in namib desert dune and gravel plain fairy circle soils	191	Gavel plain	ND	S7	15.0333	-23.55	North	#N/A	Bare soil	0-5	Desert and Xeric Shrublands	Arid	gravel	#N/A	75	6.9	#N/A	8.5	0.08	#N/A	Spring	PowerSoil DNA Isolation Kit	V4	Illumina sequencing	QIIME	SILVA database
	Repesca8	Unique microbial phylotypes in namib desert dune and gravel plain fairy circle soils	192	Dune	ND	S8	15.3297	-24.5464	North	#N/A	Bare soil	0-5	Desert and Xeric Shrublands	Arid	sand	#N/A	75	7	#N/A	8.62	0.03	#N/A	Spring	PowerSoil DNA Isolation Kit	V4	Illumina sequencing	QIIME	SILVA database
	COLD9	Microbial diversity of browning Peninsula, Eastern Antarctica revealed using molecular and cultivation methods	158	BP10	EA	S5	110.55	-66.4667	South	#N/A	Bare soil	0-10	Desert and Xeric Shrublands	Hyper Arid	sand	#N/A	#N/A	6.52	#N/A	31.817	#N/A	#N/A	#N/A	FastDNA Spin Kit for Soil	V1 - V3	Roche 454 sequencing	MOTHUR	Greengenes database
	COLD9	Microbial diversity of browning Peninsula, Eastern Antarctica revealed using molecular and cultivation methods	161	BP13	EA	S8	110.55	-66.4667	South	#N/A	Bare soil	0-10	Desert and Xeric Shrublands	Hyper Arid	sand	#N/A	#N/A	6.38	#N/A	50.4004	#N/A	#N/A	#N/A	FastDNA Spin Kit for Soil	V1 - V3	Roche 454 sequencing	MOTHUR	Greengenes database
	COLD9	Microbial diversity of browning Peninsula, Eastern Antarctica revealed using molecular and cultivation methods	162	BP14	EA	S9	110.55	-66.4667	South	#N/A	Bare soil	0-10	Desert and Xeric Shrublands	Hyper Arid	sand	#N/A	#N/A	6.54	#N/A	12.6797	#N/A	#N/A	#N/A	FastDNA Spin Kit for Soil	V1 - V3	Roche 454 sequencing	MOTHUR	Greengenes database
	COLD9	Microbial diversity of browning Peninsula, Eastern Antarctica revealed using molecular and cultivation methods	163	BP15	EA	S10	110.55	-66.4667	South	#N/A	Bare soil	0-10	Desert and Xeric Shrublands	Hyper Arid	sand	#N/A	#N/A	6.46	#N/A	19.6878	#N/A	#N/A	#N/A	FastDNA Spin Kit for Soil	V1 - V3	Roche 454 sequencing	MOTHUR	Greengenes database
	COLD9	Microbial diversity of browning Peninsula, Eastern Antarctica revealed using molecular and cultivation methods	164	BP16	EA	S11	110.55	-66.4667	South	#N/A	Bare soil	0-10	Desert and Xeric Shrublands	Hyper Arid	sand	#N/A	#N/A	6.52	#N/A	56.2609	#N/A	#N/A	#N/A	FastDNA Spin Kit for Soil	V1 - V3	Roche 454 sequencing	MOTHUR	Greengenes database
	COLD9	Microbial diversity of browning Peninsula, Eastern Antarctica revealed using molecular and cultivation methods	166	BP17	EA	S13	110.55	-66.4667	South	#N/A	Bare soil	0-10	Desert and Xeric Shrublands	Hyper Arid	sand	#N/A	#N/A	6.51	#N/A	15.9586	#N/A	#N/A	#N/A	FastDNA Spin Kit for Soil	V1 - V3	Roche 454 sequencing	MOTHUR	Greengenes database
	COLD9	Microbial diversity of browning Peninsula, Eastern Antarctica revealed using molecular and cultivation methods	167	BP18	EA	S14	110.55	-66.4667	South	#N/A	Bare soil	0-10	Desert and Xeric Shrublands	Hyper Arid	sand	#N/A	#N/A	6.59	#N/A	27.1126	#N/A	#N/A	#N/A	FastDNA Spin Kit for Soil	V1 - V3	Roche 454 sequencing	MOTHUR	Greengenes database
	COLD9	Microbial diversity of browning Peninsula, Eastern Antarctica revealed using molecular and cultivation methods	169	BP1	EA	S16	110.55	-66.4667	South	#N/A	Bare soil	0-10	Desert and Xeric Shrublands	Hyper Arid	sand	#N/A	#N/A	6.66	#N/A	29.3708	#N/A	#N/A	#N/A	FastDNA Spin Kit for Soil	V1 - V3	Roche 454 sequencing	MOTHUR	Greengenes database
	COLD9	Microbial diversity of browning Peninsula, Eastern Antarctica revealed using molecular and cultivation methods	170	BP2	EA	S17	110.55	-66.4667	South	#N/A	Bare soil	0-10	Desert and Xeric Shrublands	Hyper Arid	sand	#N/A	#N/A	6.7	#N/A	48.4242	#N/A	#N/A	#N/A	FastDNA Spin Kit for Soil	V1 - V3	Roche 454 sequencing	MOTHUR	Greengenes database
	COLD9	Microbial diversity of browning Peninsula, Eastern Antarctica revealed using molecular and cultivation methods	171	BP3	EA	S18	110.55	-66.4667	South	#N/A	Bare soil	0-10	Desert and Xeric Shrublands	Hyper Arid	sand	#N/A	#N/A	6.64	#N/A	36.5982	#N/A	#N/A	#N/A	FastDNA Spin Kit for Soil	V1 - V3	Roche 454 sequencing	MOTHUR	Greengenes database
	COLD9	Microbial diversity of browning Peninsula, Eastern Antarctica revealed using molecular and cultivation methods	172	BP4	EA	S19	110.55	-66.4667	South	#N/A	Bare soil	0-10	Desert and Xeric Shrublands	Hyper Arid	sand	#N/A	#N/A	6.58	#N/A	50.4004	#N/A	#N/A	#N/A	FastDNA Spin Kit for Soil	V1 - V3	Roche 454 sequencing	MOTHUR	Greengenes database
	COLD9	Microbial diversity of browning Peninsula, Eastern Antarctica revealed using molecular and cultivation methods	174	BP6	EA	S21	110.55	-66.4667	South	#N/A	Bare soil	0-10	Desert and Xeric Shrublands	Hyper Arid	sand	#N/A	#N/A	6.6	#N/A	16.281	#N/A	#N/A	#N/A	FastDNA Spin Kit for Soil	V1 - V3	Roche 454 sequencing	MOTHUR	Greengenes database
	KW11	Comparative activity and functional ecology of permafrost soils and lithic niches in a hyper-arid polar desert	78	Permafrost	ADV	S78	160.725	-77.8645	South	1700	Permafrost	0-10	Desert and Xeric Shrublands	Hyper Arid	#N/A	#N/A	#N/A	#N/A	#N/A	#N/A	#N/A	#N/A	Summer	UltraClean Soil DNA Isolation Kit	V3 - V4	Roche 454 sequencing	MOTHUR	Ribosomal Database Project (RDP)
	KW13	Desert farming benefits from microbial potential in arid soils and promotes diversity and plant health	198	Desert soil	NED	S1	32.1508	30.5675	South	#N/A	Sand	10-30	Desert and Xeric Shrublands	Hyper Arid	sand	#N/A	#N/A	7.7	#N/A	#N/A	0.2	#N/A	Winter	FastDNA Spin Kit for Soil	V4 - V5	Roche 454 sequencing	VITCOMIC	Greengenes and RDP
	KW15	Diversity of endophytes across the soil-plant continuum for Atriplex spp. in arid environments	152	Jornada LTER of USA	ChiD	S2	-106.718	32.6714	South	#N/A	Bare soil	0.5-5	Desert and Xeric Shrublands	Hyper Arid	clay	#N/A	23	#N/A	#N/A	#N/A	#N/A	#N/A	Autumn	PowerSoil DNA Isolation Kit	V1 - V3	Roche 454 sequencing	#N/A	Ribosomal Database Project (RDP)
	KW15	Diversity of endophytes across the soil-plant continuum for Atriplex spp. in arid environments	153	Jornada LTER of USA	ChiD	S3	-106.718	32.6714	South	#N/A	Bare soil	5-25	Desert and Xeric Shrublands	Hyper Arid	clay	#N/A	23	#N/A	#N/A	#N/A	#N/A	#N/A	Autumn	PowerSoil DNA Isolation Kit	V1 - V3	Roche 454 sequencing	#N/A	Ribosomal Database Project (RDP)
	KW15	Diversity of endophytes across the soil-plant continuum for Atriplex spp. in arid environments	177	Khanasri of Jordan	Jrdn	S1	36.1339	36.1339	South	#N/A	Bare soil	0.5-5	Desert and Xeric Shrublands	Hyper Arid	#N/A	#N/A	15	#N/A	#N/A	#N/A	#N/A	#N/A	Autumn	PowerSoil DNA Isolation Kit	V1 - V3	Roche 454 sequencing	#N/A	Ribosomal Database Project (RDP)
	KW15	Diversity of endophytes across the soil-plant continuum for Atriplex spp. in arid environments	178	Khanasri of Jordan	Jrdn	S2	36.1339	36.1339	South	#N/A	Bare soil	5-25	Desert and Xeric Shrublands	Hyper Arid	#N/A	#N/A	15	#N/A	#N/A	#N/A	#N/A	#N/A	Autumn	PowerSoil DNA Isolation Kit	V1 - V3	Roche 454 sequencing	#N/A	Ribosomal Database Project (RDP)
	KW15	Diversity of endophytes across the soil-plant continuum for Atriplex spp. in arid environments	179	JUST of Jordan	Jrdn	S3	35.9894	32.4897	South	#N/A	Bare soil	0.5-5	Desert and Xeric Shrublands	Hyper Arid	#N/A	#N/A	59	#N/A	#N/A	#N/A	#N/A	#N/A	Autumn	PowerSoil DNA Isolation Kit	V1 - V3	Roche 454 sequencing	#N/A	Ribosomal Database Project (RDP)
	KW15	Diversity of endophytes across the soil-plant continuum for Atriplex spp. in arid environments	180	JUST of Jordan	Jrdn	S4	35.9894	32.4897	South	#N/A	Bare soil	5-25	Desert and Xeric Shrublands	Hyper Arid	#N/A	#N/A	59	#N/A	#N/A	#N/A	#N/A	#N/A	Autumn	PowerSoil DNA Isolation Kit	V1 - V3	Roche 454 sequencing	#N/A	Ribosomal Database Project (RDP)
	KW16	Dryland soil microbial communities display spatial biogeographic patterns associated with soil depth and soil parent material	293	Gypsum 1	US	S1	-109.452	38.4518	South	#N/A	Below crust	2-5	Desert and Xeric Shrublands	Hyper Arid	sandy loam	#N/A	#N/A	7.7	#N/A	#N/A	#N/A	#N/A	Autumn	FastDNA Spin Kit for Soil	V4	Roche 454 sequencing	MOTHUR	SILVA database
	KW16	Dryland soil microbial communities display spatial biogeographic patterns associated with soil depth and soil parent material	315	Gypsum 3	US	S23	-109.452	38.4518	South	#N/A	Below crust	2-5	Desert and Xeric Shrublands	Hyper Arid	sandy loam	#N/A	#N/A	8.2	#N/A	#N/A	#N/A	#N/A	Autumn	FastDNA Spin Kit for Soil	V4	Roche 454 sequencing	MOTHUR	SILVA database
	KW16	Dryland soil microbial communities display spatial biogeographic patterns associated with soil depth and soil parent material	321	Sand 1	US	S29	-109.89	38.3972	South	#N/A	Below crust	2-5	Desert and Xeric Shrublands	Hyper Arid	loamy sand	#N/A	#N/A	7.7	#N/A	#N/A	#N/A	#N/A	Autumn	FastDNA Spin Kit for Soil	V4	Roche 454 sequencing	MOTHUR	SILVA database
	KW16	Dryland soil microbial communities display spatial biogeographic patterns associated with soil depth and soil parent material	322	Sand 2	US	S30	-109.89	38.3972	South	#N/A	Below crust	2-5	Desert and Xeric Shrublands	Hyper Arid	loamy sand	#N/A	#N/A	7.8	#N/A	#N/A	#N/A	#N/A	Autumn	FastDNA Spin Kit for Soil	V4	Roche 454 sequencing	MOTHUR	SILVA database
	KW16	Dryland soil microbial communities display spatial biogeographic patterns associated with soil depth and soil parent material	323	Sand 3	US	S31	-109.89	38.3972	South	#N/A	Below crust	2-5	Desert and Xeric Shrublands	Hyper Arid	loamy sand	#N/A	#N/A	7.8	#N/A	#N/A	#N/A	#N/A	Autumn	FastDNA Spin Kit for Soil	V4	Roche 454 sequencing	MOTHUR	SILVA database
	KW16	Dryland soil microbial communities display spatial biogeographic patterns associated with soil depth and soil parent material	324	Shale 1	US	S32	-109.416	38.6748	South	#N/A	Below crust	2-5	Desert and Xeric Shrublands	Hyper Arid	loamy sand	#N/A	#N/A	7.7	#N/A	#N/A	#N/A	#N/A	Autumn	FastDNA Spin Kit for Soil	V4	Roche 454 sequencing	MOTHUR	SILVA database
	KW16	Dryland soil microbial communities display spatial biogeographic patterns associated with soil depth and soil parent material	325	Shale 2	US	S33	-109.416	38.6748	South	#N/A	Below crust	2-5	Desert and Xeric Shrublands	Hyper Arid	loamy sand	#N/A	#N/A	7.9	#N/A	#N/A	#N/A	#N/A	Autumn	FastDNA Spin Kit for Soil	V4	Roche 454 sequencing	MOTHUR	SILVA database
	KW16	Dryland soil microbial communities display spatial biogeographic patterns associated with soil depth and soil parent material	326	Shale 3	US	S34	-109.416	38.6748	South	#N/A	Below crust	2-5	Desert and Xeric Shrublands	Hyper Arid	loamy sand	#N/A	#N/A	8.2	#N/A	#N/A	#N/A	#N/A	Autumn	FastDNA Spin Kit for Soil	V4	Roche 454 sequencing	MOTHUR	SILVA database
	KW17	Effect of reclamation of abandoned salinized farmland on soil bacterial communities in arid northwest China	205	CK1	NCD	S7	86.1333	44.6167	South	#N/A	Bare soil	0-20	Desert and Xeric Shrublands	Hyper Arid	#N/A	#N/A	153	8.7	2005	#N/A	#N/A	#N/A	Summer	PowerSoil DNA Isolation Kit	V4 - V5	Roche 454 sequencing	QIIME	Greengenes database
	KW17	Effect of reclamation of abandoned salinized farmland on soil bacterial communities in arid northwest China	206	CK2	NCD	S8	86.1333	44.6167	South	#N/A	Bare soil	0-20	Desert and Xeric Shrublands	Hyper Arid	#N/A	#N/A	153	8.7	2005	#N/A	#N/A	#N/A	Summer	PowerSoil DNA Isolation Kit	V4 - V5	Roche 454 sequencing	QIIME	Greengenes database
	KW17	Effect of reclamation of abandoned salinized farmland on soil bacterial communities in arid northwest China	207	CK3	NCD	S9	86.1333	44.6167	South	#N/A	Bare soil	0-20	Desert and Xeric Shrublands	Hyper Arid	#N/A	#N/A	153	8.7	2005	#N/A	#N/A	#N/A	Summer	PowerSoil DNA Isolation Kit	V4 - V5	Roche 454 sequencing	QIIME	Greengenes database
	KW17	Effect of reclamation of abandoned salinized farmland on soil bacterial communities in arid northwest China	208	CK4	NCD	S10	86.1333	44.6167	South	#N/A	Bare soil	0-20	Desert and Xeric Shrublands	Hyper Arid	#N/A	#N/A	153	8.7	2005	#N/A	#N/A	#N/A	Summer	PowerSoil DNA Isolation Kit	V4 - V5	Roche 454 sequencing	QIIME	Greengenes database
	KW19	Effects of xeric shrubs on soil microbial communities in a desert in northern China	203	Sap	NCD	S5	107.142	37.6167	South	1550	inter shrub	0-10	Desert and Xeric Shrublands	Hyper Arid	sand	#N/A	#N/A	#N/A	#N/A	#N/A	#N/A	#N/A	Summer	E.Z.N.A. Soil DNA Kit	V3 - V4	Illumina sequencing	MOTHUR	Ribosomal Database Project (RDP)
	KW19	Effects of xeric shrubs on soil microbial communities in a desert in northern China	204	Cam	NCD	S6	107.142	37.6167	South	1550	inter shrub	0-10	Desert and Xeric Shrublands	Hyper Arid	sand	#N/A	#N/A	#N/A	#N/A	#N/A	#N/A	#N/A	Summer	E.Z.N.A. Soil DNA Kit	V3 - V4	Illumina sequencing	MOTHUR	Ribosomal Database Project (RDP)
	KW21	Increasing aridity reduces soil microbial diversity and abundance in global drylands	151	Santa María Refugio	ChiD	S1	-101.249	23.738	South	#N/A	Bare soil	#N/A	Desert and Xeric Shrublands	Hyper Arid	#N/A	#N/A	#N/A	#N/A	#N/A	#N/A	#N/A	#N/A	Summer	PowerSoil DNA Isolation Kit	V2 - V4	Illumina sequencing	QIIME	Greengenes database
	KW21	Increasing aridity reduces soil microbial diversity and abundance in global drylands	176	Karnakh	IrD	S2	56.5609	37.3711	South	#N/A	Bare soil	#N/A	Desert and Xeric Shrublands	Hyper Arid	#N/A	#N/A	#N/A	#N/A	#N/A	#N/A	#N/A	#N/A	Summer	PowerSoil DNA Isolation Kit	V2 - V4	Illumina sequencing	QIIME	Greengenes and RDP
	KW21	Increasing aridity reduces soil microbial diversity and abundance in global drylands	182	Guercif	MD	S1	-3.3735	33.9766	South	#N/A	Bare soil	#N/A	Desert and Xeric Shrublands	Hyper Arid	#N/A	#N/A	#N/A	#N/A	#N/A	#N/A	#N/A	#N/A	Summer	PowerSoil DNA Isolation Kit	V2 - V4	Illumina sequencing	QIIME	Greengenes database
	KW21	Increasing aridity reduces soil microbial diversity and abundance in global drylands	193	IL_SSK_4	NeD	S1	34.6522	31.2707	South	#N/A	Bare soil	#N/A	Desert and Xeric Shrublands	Hyper Arid	#N/A	#N/A	#N/A	#N/A	#N/A	#N/A	#N/A	#N/A	Summer	PowerSoil DNA Isolation Kit	V2 - V4	Illumina sequencing	QIIME	Greengenes database
	KW21	Increasing aridity reduces soil microbial diversity and abundance in global drylands	294	EPES_5	US	S2	-115.812	33.7507	South	#N/A	Bare soil	#N/A	Desert and Xeric Shrublands	Hyper Arid	#N/A	#N/A	#N/A	#N/A	#N/A	#N/A	#N/A	#N/A	Summer	PowerSoil DNA Isolation Kit	V2 - V4	Illumina sequencing	QIIME	Greengenes database
	KW21	Increasing aridity reduces soil microbial diversity and abundance in global drylands	295	Church Wells	US	S3	-111.697	37.0861	South	#N/A	Bare soil	#N/A	Desert and Xeric Shrublands	Hyper Arid	#N/A	#N/A	#N/A	#N/A	#N/A	#N/A	#N/A	#N/A	Summer	PowerSoil DNA Isolation Kit	V2 - V4	Illumina sequencing	QIIME	Greengenes database
Norway	KW21	Increasing aridity reduces soil microbial diversity and abundance in global drylands	327	Tataouine	TD	S1	10.4986	32.9835	South	#N/A	Bare soil	#N/A	Desert and Xeric Shrublands	Hyper Arid	#N/A	#N/A	#N/A	#N/A	#N/A	#N/A	#N/A	#N/A	Summer	PowerSoil DNA Isolation Kit	V2 - V4	Illumina sequencing	QIIME	Greengenes database
	KW28	Microbial diversity and the presence of algae in halite endolithic communities are correlated to atmospheric moisture in the hyper-arid zone of the Atacama Desert	120	Yungay1	AD	S34	#N/A	#N/A	South	#N/A	Bare soil	0-5	Desert and Xeric Shrublands	Hyper Arid	sandy loam	#N/A	#N/A	#N/A	#N/A	#N/A	#N/A	#N/A	#N/A	PowerSoil DNA Isolation Kit	V4	Illumina sequencing	QIIME	Greengenes database
	KW28	Microbial diversity and the presence of algae in halite endolithic communities are correlated to atmospheric moisture in the hyper-arid zone of the Atacama Desert	131	Yungay2	AD	S45	#N/A	#N/A	South	#N/A	Bare soil	0-10	Desert and Xeric Shrublands	Hyper Arid	sandy loam	#N/A	#N/A	#N/A	#N/A	#N/A	#N/A	#N/A	#N/A	PowerSoil DNA Isolation Kit	V4	Illumina sequencing	QIIME	Greengenes database
	KW3	Bacterial diversity and community along the succession of biological soil crusts in the Gurbantunggut Desert, Northern China	199	Bare sand	NCD	S1	88.2333	44.8167	North	535	Bare sand	0-2	Desert and Xeric Shrublands	Hyper Arid	sand	#N/A	#N/A	#N/A	#N/A	#N/A	#N/A	#N/A	Spring	FastDNA Spin Kit for Soil	V3 - V4	Roche 454 sequencing	QIIME	Greengenes database
	KW30	Microbial Populations of Stony Meteorites: Substrate Controls on First Colonizers	272	Soil (Watson 021) SA	SAD	S1	128.939	-31.5948	North	#N/A	Bare soil	0-2	Desert and Xeric Shrublands	Hyper Arid	sand	#N/A	275	#N/A	2500	#N/A	#N/A	#N/A	#N/A	PowerSoil DNA Isolation Kit	V6 - V8	Illumina sequencing	MOTHUR	SILVA database
	KW30	Microbial Populations of Stony Meteorites: Substrate Controls on First Colonizers	273	Soil (Watson 022) SB	SAD	S2	128.939	-31.5948	North	#N/A	Bare soil	0-2	Desert and Xeric Shrublands	Hyper Arid	sand	#N/A	275	#N/A	2500	#N/A	#N/A	#N/A	#N/A	PowerSoil DNA Isolation Kit	V6 - V8	Illumina sequencing	MOTHUR	SILVA database
	KW4	Bacterial Diversity of Surface Sand Samples from the Gobi and Taklamaken Deserts	221	Golmud	NCD	S23	85.95	40.9667	North	2818	Bare sand	0-2	Desert and Xeric Shrublands	Hyper Arid	sandy loam	#N/A	#N/A	8.52	#N/A	#N/A	4.22	2.47	Autumn	In-house method	V1 - V2	Roche 454 sequencing	QIIME	Ribosomal Database Project (RDP)
	KW47	The inter-valley soil comparative survey: The ecology of dry valley edaphic microbial communities	6	Beacon Valley	ADV	S6	160.495	-77.872	North	1376	Bare soil	0-2	Desert and Xeric Shrublands	Hyper Arid	#N/A	#N/A	#N/A	7.1	#N/A	#N/A	0.14	0.08	Summer	In-house method	V3 - V4	Roche 454 sequencing	MOTHUR	SILVA database
	KW48	Transitory microbial habitat in the hyperarid Atacama Desert	106	Coastal soil (CS) 0-5	AD	S20	-70.4888	-23.8247	North	481	Bare soil	0-5	Desert and Xeric Shrublands	Hyper Arid	#N/A	#N/A	#N/A	#N/A	#N/A	#N/A	#N/A	#N/A	Summer	In-house method	V4	Illumina sequencing	QIIME	SILVA database
Princess Elisabeth Station, Antarctica	KW48	Transitory microbial habitat in the hyperarid Atacama Desert	107	Coastal soil (CS) 20-30	AD	S21	-70.4888	-23.8247	North	481	Bare soil	20-30	Desert and Xeric Shrublands	Hyper Arid	#N/A	#N/A	#N/A	#N/A	#N/A	#N/A	#N/A	#N/A	Summer	In-house method	V4	Illumina sequencing	QIIME	SILVA database
	KW48	Transitory microbial habitat in the hyperarid Atacama Desert	108	Alluvial fan (AL) 0-5	AD	S22	-70.2958	-24.0008	North	847	Bare soil	0-5	Desert and Xeric Shrublands	Hyper Arid	#N/A	#N/A	#N/A	#N/A	#N/A	#N/A	#N/A	#N/A	Summer	In-house method	V4	Illumina sequencing	QIIME	SILVA database
	KW48	Transitory microbial habitat in the hyperarid Atacama Desert	110	Alluvial fan (AL) 20-30	AD	S24	-70.2958	-24.0008	North	847	Bare soil	20-30	Desert and Xeric Shrublands	Hyper Arid	#N/A	#N/A	#N/A	#N/A	#N/A	#N/A	#N/A	#N/A	Summer	In-house method	V4	Illumina sequencing	QIIME	SILVA database
	KW48	Transitory microbial habitat in the hyperarid Atacama Desert	111	Alluvial fan (AL) 0-5	AD	S25	-70.2958	-24.0008	North	847	Bare soil	0-5	Desert and Xeric Shrublands	Hyper Arid	#N/A	#N/A	#N/A	#N/A	#N/A	#N/A	#N/A	#N/A	Summer	In-house method	V4	Illumina sequencing	QIIME	SILVA database
South Australia	KW48	Transitory microbial habitat in the hyperarid Atacama Desert	112	Alluvial fan (AL) 20-30	AD	S26	-70.2958	-24.0008	North	847	Bare soil	20-30	Desert and Xeric Shrublands	Hyper Arid	#N/A	#N/A	#N/A	#N/A	#N/A	#N/A	#N/A	#N/A	Summer	In-house method	V4	Illumina sequencing	QIIME	SILVA database
	KW48	Transitory microbial habitat in the hyperarid Atacama Desert	113	Red sands (RS) 0-5	AD	S27	-70.1288	-24.1007	North	1027	Bare soil	0-5	Desert and Xeric Shrublands	Hyper Arid	#N/A	#N/A	#N/A	#N/A	#N/A	#N/A	#N/A	#N/A	Summer	In-house method	V4	Illumina sequencing	QIIME	SILVA database
	KW6	Carbon-Fixation Rates and Associated Microbial Communities Residing in Arid and Ephemerally Wet Antarctic Dry Valley Soils	12	MS2-4	ADV	S12	163.782	-78.0788	North	#N/A	Bare soil	#N/A	Desert and Xeric Shrublands	Hyper Arid	sand	#N/A	#N/A	2.1	#N/A	#N/A	#N/A	#N/A	Summer	PowerSoil DNA Isolation Kit	V1 - V3	Roche 454 sequencing	QIIME	Ribosomal Database Project (RDP)
	KW6	Carbon-Fixation Rates and Associated Microbial Communities Residing in Arid and Ephemerally Wet Antarctic Dry Valley Soils	23	ML1-4	ADV	S23	163.782	-78.0788	North	#N/A	Bare soil	#N/A	Desert and Xeric Shrublands	Hyper Arid	sand	#N/A	#N/A	#N/A	#N/A	#N/A	#N/A	#N/A	Summer	PowerSoil DNA Isolation Kit	V1 - V3	Roche 454 sequencing	QIIME	Ribosomal Database Project (RDP)
	Repesca15	Evidence for successional development in Antarctic hypolithic bacterial communities	11	Open soil2	ADV	S11	164.1	-78.16	South	#N/A	Bare soil	#N/A	Desert and Xeric Shrublands	Hyper Arid	#N/A	#N/A	#N/A	8.31	#N/A	#N/A	0.68	0.07	#N/A	PowerSoil DNA Isolation Kit	V3	Roche 454 sequencing	MOTHUR	Ribosomal Database Project (RDP)
	2019C	Seasonal and spatial variability in total and active bacterial communities from desert soil	197	DNA-OPEN	NeD	S5	34.7671	30.8573	South	#N/A	Bare soil	#N/A	Tundra	#N/A	sand	#N/A	#N/A	#N/A	#N/A	#N/A	#N/A	#N/A	Autumn	Exgene™ Soil SV Kit	V3 - V4	Illumina sequencing	MOTHUR	Greengenes and RDP
South Shetland Archipielago	COLD12	Soil bacterial community abundance and diversity in ice-free areas of Keller Peninsula, Antarctica	279	S32	WA	S2	58.2454	62.0355	South	#N/A	Bare soil	0-5	Tundra	#N/A	#N/A	#N/A	#N/A	7.8	#N/A	#N/A	152	#N/A	Summer	PowerSoil DNA Isolation Kit	V1 - V2	Roche 454 sequencing	QIIME	Ribosomal Database Project (RDP)
	COLD12	Soil bacterial community abundance and diversity in ice-free areas of Keller Peninsula, Antarctica	280	S4	WA	S3	58.2447	62.0351	South	#N/A	Bare soil	0-5	Tundra	#N/A	#N/A	#N/A	#N/A	6.1	#N/A	#N/A	29	#N/A	Summer	PowerSoil DNA Isolation Kit	V1 - V2	Roche 454 sequencing	QIIME	Ribosomal Database Project (RDP)
	COLD12	Soil bacterial community abundance and diversity in ice-free areas of Keller Peninsula, Antarctica	282	S17	WA	S5	58.2509	62.0446	South	#N/A	Bare soil	0-5	Tundra	#N/A	#N/A	#N/A	#N/A	5.2	#N/A	#N/A	34	#N/A	Summer	PowerSoil DNA Isolation Kit	V1 - V2	Roche 454 sequencing	QIIME	Ribosomal Database Project (RDP)
	COLD12	Soil bacterial community abundance and diversity in ice-free areas of Keller Peninsula, Antarctica	283	S19	WA	S6	58.25	62.0419	South	#N/A	Bare soil	0-5	Tundra	#N/A	#N/A	#N/A	#N/A	6	#N/A	#N/A	28	#N/A	Summer	PowerSoil DNA Isolation Kit	V1 - V2	Roche 454 sequencing	QIIME	Ribosomal Database Project (RDP)
	COLD12	Soil bacterial community abundance and diversity in ice-free areas of Keller Peninsula, Antarctica	284	S27	WA	S7	58.245	62.0509	South	#N/A	Bare soil	0-5	Tundra	#N/A	#N/A	#N/A	#N/A	6.1	#N/A	#N/A	26	#N/A	Summer	PowerSoil DNA Isolation Kit	V1 - V2	Roche 454 sequencing	QIIME	Ribosomal Database Project (RDP)
	COLD12	Soil bacterial community abundance and diversity in ice-free areas of Keller Peninsula, Antarctica	287	S1	WA	S10	58.2449	62.0344	South	#N/A	Bare soil	0-5	Tundra	#N/A	#N/A	#N/A	#N/A	8.4	#N/A	#N/A	35	#N/A	Summer	PowerSoil DNA Isolation Kit	V1 - V2	Roche 454 sequencing	QIIME	Ribosomal Database Project (RDP)
	COLD12	Soil bacterial community abundance and diversity in ice-free areas of Keller Peninsula, Antarctica	288	S3	WA	S11	58.2442	62.0348	South	#N/A	Bare soil	0-5	Tundra	#N/A	#N/A	#N/A	#N/A	7.6	#N/A	#N/A	32	#N/A	Summer	PowerSoil DNA Isolation Kit	V1 - V2	Roche 454 sequencing	QIIME	Ribosomal Database Project (RDP)
	COLD12	Soil bacterial community abundance and diversity in ice-free areas of Keller Peninsula, Antarctica	289	S10	WA	S12	58.2449	62.0358	South	#N/A	Bare soil	0-5	Tundra	#N/A	#N/A	#N/A	#N/A	6.5	#N/A	#N/A	18	#N/A	Summer	PowerSoil DNA Isolation Kit	V1 - V2	Roche 454 sequencing	QIIME	Ribosomal Database Project (RDP)
	COLD12	Soil bacterial community abundance and diversity in ice-free areas of Keller Peninsula, Antarctica	290	S12	WA	S13	58.2854	62.0429	South	#N/A	Bare soil	0-5	Tundra	#N/A	#N/A	#N/A	#N/A	6.5	#N/A	#N/A	18	#N/A	Summer	PowerSoil DNA Isolation Kit	V1 - V2	Roche 454 sequencing	QIIME	Ribosomal Database Project (RDP)
	COLD12	Soil bacterial community abundance and diversity in ice-free areas of Keller Peninsula, Antarctica	291	S13	WA	S14	58.2442	62.0431	South	#N/A	Bare soil	0-5	Tundra	#N/A	#N/A	#N/A	#N/A	6.8	#N/A	#N/A	35	#N/A	Summer	PowerSoil DNA Isolation Kit	V1 - V2	Roche 454 sequencing	QIIME	Ribosomal Database Project (RDP)
	COLD12	Soil bacterial community abundance and diversity in ice-free areas of Keller Peninsula, Antarctica	292	S24	WA	S15	58.2359	62.0444	South	#N/A	Bare soil	0-5	Tundra	#N/A	#N/A	#N/A	#N/A	8	#N/A	#N/A	28	#N/A	Summer	PowerSoil DNA Isolation Kit	V1 - V2	Roche 454 sequencing	QIIME	Ribosomal Database Project (RDP)
	COLD16	Environmental changes affect the assembly of soil bacterial community primarily by mediating stochastic processes	253	PB+PR+PF (control)	NCD	S55	116.7	43.6333	South	#N/A	Bare soil	0-10	Tundra	#N/A	#N/A	#N/A	#N/A	7.19	#N/A	#N/A	#N/A	1.82	Summer	FastDNA Spin Kit for Soil	#N/A	Illumina sequencing	QIIME	Ribosomal Database Project (RDP)
	COLD4	Bacterial diversity in ornithogenic soils compared to mineral soils on King George Island, Antarctica	278	MS-U	WA	S1	-58.771	-62.2357	South	#N/A	Bare soil	0-5	Tundra	#N/A	sandy loam	#N/A	#N/A	#N/A	#N/A	#N/A	0.18	0.06	Summer	FastDNA Spin Kit for Soil	V1 - V3	Roche 454 sequencing	QIIME	Ribosomal Database Project (RDP)
	COLD4	Bacterial diversity in ornithogenic soils compared to mineral soils on King George Island, Antarctica	285	MS-L	WA	S8	-58.771	-62.2357	South	#N/A	Bare soil	5-10	Tundra	#N/A	loamy sand	#N/A	#N/A	#N/A	#N/A	#N/A	0.074	0.07	Summer	FastDNA Spin Kit for Soil	V1 - V3	Roche 454 sequencing	QIIME	Ribosomal Database Project (RDP)
	COLD5	Diversity of key genes for carbon and nitrogen fixation in soils from the Sør Rondane Mountains, East Antarctica	268	KP15	PeA	S1	23.3333	-71.95	South	1366	Bare soil	0-5	Tundra	#N/A	loamy sand	#N/A	#N/A	5.57	#N/A	#N/A	0.33	#N/A	Summer	PowerSoil DNA Isolation Kit	V1 - V3	Illumina sequencing	USEARCH	Greengenes database
Southwestern United States	COLD5	Diversity of key genes for carbon and nitrogen fixation in soils from the Sør Rondane Mountains, East Antarctica	270	KP53	PeA	S3	23.3333	-71.95	South	1362	Bare soil	0-5	Tundra	#N/A	sand	#N/A	#N/A	6.34	#N/A	#N/A	0.21	#N/A	Summer	PowerSoil DNA Isolation Kit	V1 - V3	Illumina sequencing	USEARCH	Greengenes database
	COLD5	Diversity of key genes for carbon and nitrogen fixation in soils from the Sør Rondane Mountains, East Antarctica	271	KP2	PeA	S4	23.3333	-71.95	South	1320	Bare soil	0-5	Tundra	#N/A	sand	#N/A	#N/A	6.54	#N/A	#N/A	0.08	#N/A	Summer	PowerSoil DNA Isolation Kit	V1 - V3	Illumina sequencing	USEARCH	Greengenes database
	COLD7	Geological connectivity drives microbial community structure and connectivity in polar, terrestrial ecosystems	154	Mitchell Peninsula	EA	S1	110.59	66.31	South	#N/A	Bare soil	#N/A	Tundra	#N/A	#N/A	#N/A	#N/A	#N/A	#N/A	#N/A	#N/A	#N/A	Summer	FastDNA Spin Kit for Soil	V1 - V4	Roche 454 sequencing	MOTHUR	Greengenes database
	COLD7	Geological connectivity drives microbial community structure and connectivity in polar, terrestrial ecosystems	165	Robinson Ridge	EA	S12	110.35	66.22	South	#N/A	Bare soil	#N/A	Tundra	#N/A	#N/A	#N/A	#N/A	#N/A	#N/A	#N/A	#N/A	#N/A	Summer	FastDNA Spin Kit for Soil	V1 - V4	Roche 454 sequencing	MOTHUR	Greengenes database
	COLD7	Geological connectivity drives microbial community structure and connectivity in polar, terrestrial ecosystems	168	Browning Peninsula (BP)	EA	S15	110.32	66.27	South	#N/A	Bare soil	#N/A	Tundra	#N/A	#N/A	#N/A	#N/A	#N/A	#N/A	#N/A	#N/A	#N/A	Summer	FastDNA Spin Kit for Soil	V1 - V4	Roche 454 sequencing	MOTHUR	Greengenes database
	COLD7	Geological connectivity drives microbial community structure and connectivity in polar, terrestrial ecosystems	266	Skaeringa	Nrw	S8	15.4167	78.2333	South	#N/A	Bare soil	#N/A	Tundra	#N/A	#N/A	#N/A	#N/A	#N/A	#N/A	#N/A	#N/A	#N/A	Summer	FastDNA Spin Kit for Soil	V1 - V4	Roche 454 sequencing	MOTHUR	Greengenes database
	COLD7	Geological connectivity drives microbial community structure and connectivity in polar, terrestrial ecosystems	267	Spitsbergen Longyearbyen Vestpynten (VP)	Nrw	S9	15.4167	78.2333	South	#N/A	Bare soil	#N/A	Tundra	#N/A	#N/A	#N/A	#N/A	#N/A	#N/A	#N/A	#N/A	#N/A	Summer	FastDNA Spin Kit for Soil	V1 - V4	Roche 454 sequencing	MOTHUR	Greengenes database
	KW16	Dryland soil microbial communities display spatial biogeographic patterns associated with soil depth and soil parent material	304	Gypsum 2	US	S12	-109.452	38.4518	South	#N/A	Below crust	2-5	Desert and Xeric Shrublands	#N/A	sandy loam	#N/A	#N/A	7.9	#N/A	#N/A	#N/A	#N/A	Autumn	FastDNA Spin Kit for Soil	V4	Roche 454 sequencing	MOTHUR	SILVA database
	KW32	Namib Desert dune/interdune transects exhibit habitat-specific edaphic bacterial communities	186	Slope	ND	S2	15.03	-23.5972	South	#N/A	Top	0-5	Tundra	#N/A	sand	#N/A	#N/A	8.3	#N/A	#N/A	0.04	#N/A	Autumn	PowerSoil DNA Isolation Kit	V1 - V3	Roche 454 sequencing	QIIME	Ribosomal Database Project (RDP)
	KW32	Namib Desert dune/interdune transects exhibit habitat-specific edaphic bacterial communities	187	Base	ND	S3	15.03	-23.5972	South	#N/A	Top	0-5	Tundra	#N/A	sand	#N/A	#N/A	7.82	#N/A	#N/A	0.05	#N/A	Autumn	PowerSoil DNA Isolation Kit	V1 - V3	Roche 454 sequencing	QIIME	Greengenes database
	KW32	Namib Desert dune/interdune transects exhibit habitat-specific edaphic bacterial communities	188	Interdune	ND	S4	15.03	-23.5972	South	#N/A	Top	0-5	Tundra	#N/A	sand	#N/A	#N/A	7.75	#N/A	#N/A	0.07	#N/A	Autumn	PowerSoil DNA Isolation Kit	V1 - V3	Roche 454 sequencing	QIIME	Greengenes database
	KW34	Perennials but not slope aspect affect the diversity of soil bacterial communities in the northern Negev Desert, Israel	194	Northern	NeD	S2	34.7671	30.8573	South	550	Bare soil	0-5	Tundra	#N/A	sand	#N/A	90	8	#N/A	0.6	#N/A	#N/A	Spring	In-house method	V4 - V5	Illumina sequencing	QIIME	Ribosomal Database Project (RDP)
	KW34	Perennials but not slope aspect affect the diversity of soil bacterial communities in the northern Negev Desert, Israel	195	Southern	NeD	S3	34.7671	30.8573	South	550	Bare soil	0-5	Tundra	#N/A	sand	#N/A	90	7.9	#N/A	1	#N/A	#N/A	Spring	In-house method	V4 - V5	Illumina sequencing	QIIME	Ribosomal Database Project (RDP)
	KW36	Responses of soil microbial communities to nutrient limitation in the desert-grassland ecological transition zone	219	AS1	NCD	S21	110.983	39.875	South	1291	Sand	0-20	Tundra	#N/A	sand	#N/A	390	8.76	#N/A	#N/A	#N/A	0.48	Summer	FastDNA Spin Kit for Soil	V3 - V4	Illumina sequencing	MOTHUR	Ribosomal Database Project (RDP)
	KW36	Responses of soil microbial communities to nutrient limitation in the desert-grassland ecological transition zone	220	AS2	NCD	S22	110.983	39.875	South	1229	Sand	0-20	Tundra	#N/A	sand	#N/A	390	8.77	#N/A	#N/A	#N/A	0.6	Summer	FastDNA Spin Kit for Soil	V3 - V4	Illumina sequencing	MOTHUR	Ribosomal Database Project (RDP)
	KW36	Responses of soil microbial communities to nutrient limitation in the desert-grassland ecological transition zone	222	AS3	NCD	S24	110.983	39.875	South	1239	Sand	0-20	Tundra	#N/A	sand	#N/A	390	8.67	#N/A	#N/A	#N/A	0.69	Summer	FastDNA Spin Kit for Soil	V3 - V4	Illumina sequencing	MOTHUR	Ribosomal Database Project (RDP)
	KW36	Responses of soil microbial communities to nutrient limitation in the desert-grassland ecological transition zone	223	LO1	NCD	S25	110.983	39.875	South	1298	Sand	0-20	Tundra	#N/A	silt	#N/A	390	8.85	#N/A	#N/A	#N/A	0.59	Summer	FastDNA Spin Kit for Soil	V3 - V4	Illumina sequencing	MOTHUR	Ribosomal Database Project (RDP)
	KW36	Responses of soil microbial communities to nutrient limitation in the desert-grassland ecological transition zone	224	LO2	NCD	S26	110.983	39.875	South	1230	Sand	0-20	Tundra	#N/A	silt	#N/A	390	8.91	#N/A	#N/A	#N/A	0.64	Summer	FastDNA Spin Kit for Soil	V3 - V4	Illumina sequencing	MOTHUR	Ribosomal Database Project (RDP)
	KW36	Responses of soil microbial communities to nutrient limitation in the desert-grassland ecological transition zone	225	LO3	NCD	S27	110.983	39.875	South	1269	Sand	0-20	Tundra	#N/A	silt	#N/A	390	8.85	#N/A	#N/A	#N/A	0.62	Summer	FastDNA Spin Kit for Soil	V3 - V4	Illumina sequencing	MOTHUR	Ribosomal Database Project (RDP)
	KW36	Responses of soil microbial communities to nutrient limitation in the desert-grassland ecological transition zone	226	FS1	NCD	S28	110.983	39.875	South	1243	Sand	0-20	Tundra	#N/A	sand	#N/A	390	8.53	#N/A	#N/A	#N/A	0.51	Summer	FastDNA Spin Kit for Soil	V3 - V4	Illumina sequencing	MOTHUR	Ribosomal Database Project (RDP)
	KW36	Responses of soil microbial communities to nutrient limitation in the desert-grassland ecological transition zone	227	FS2	NCD	S29	110.983	39.875	South	1345	Sand	0-20	Tundra	#N/A	sand	#N/A	390	8.77	#N/A	#N/A	#N/A	0.5	Summer	FastDNA Spin Kit for Soil	V3 - V4	Illumina sequencing	MOTHUR	Ribosomal Database Project (RDP)
	KW36	Responses of soil microbial communities to nutrient limitation in the desert-grassland ecological transition zone	228	FS3	NCD	S30	110.983	39.875	South	1251	Sand	0-20	Tundra	#N/A	sand	#N/A	390	8.59	#N/A	#N/A	#N/A	0.5	Summer	FastDNA Spin Kit for Soil	V3 - V4	Illumina sequencing	MOTHUR	Ribosomal Database Project (RDP)
	KW37	Rhizobacterial communities of five co-occurring desert halophytes	229	Lycium ruthenicum	NCD	S31	83.552	44.595	South	#N/A	Bare soil	0-10	Tundra	#N/A	sand	#N/A	105	8.23	1315	5.56	9.14	#N/A	Summer	E.Z.N.A. Soil DNA Kit	V3 - V4	Illumina sequencing	#N/A	Ribosomal Database Project (RDP)
	KW37	Rhizobacterial communities of five co-occurring desert halophytes	230	Limonium gmelinii	NCD	S32	83.552	44.595	South	#N/A	Bare soil	0-10	Tundra	#N/A	sand	#N/A	105	8.33	1315	6.61	10.78	#N/A	Summer	E.Z.N.A. Soil DNA Kit	V3 - V4	Illumina sequencing	#N/A	Ribosomal Database Project (RDP)
	KW37	Rhizobacterial communities of five co-occurring desert halophytes	231	Kalidium foliatum	NCD	S33	83.552	44.595	South	#N/A	Bare soil	0-10	Tundra	#N/A	sand	#N/A	105	8.02	1315	5.65	11.27	#N/A	Summer	E.Z.N.A. Soil DNA Kit	V3 - V4	Illumina sequencing	#N/A	Ribosomal Database Project (RDP)
	KW37	Rhizobacterial communities of five co-occurring desert halophytes	233	Halostachys caspica	NCD	S35	83.552	44.595	South	#N/A	Bare soil	0-10	Tundra	#N/A	sand	#N/A	105	8.05	1315	6.78	5.53	#N/A	Summer	E.Z.N.A. Soil DNA Kit	V3 - V4	Illumina sequencing	#N/A	Ribosomal Database Project (RDP)
	KW37	Rhizobacterial communities of five co-occurring desert halophytes	234	Halocnemum strobilaceum	NCD	S36	83.552	44.595	South	#N/A	Bare soil	0-10	Tundra	#N/A	sand	#N/A	105	8.05	1315	7.14	3.15	#N/A	Summer	E.Z.N.A. Soil DNA Kit	V3 - V4	Illumina sequencing	#N/A	Ribosomal Database Project (RDP)
	Repesca15	Evidence for successional development in Antarctic hypolithic bacterial communities	10	Open soil1	ADV	S10	164.1	-78.16	North	#N/A	Bare soil	#N/A	Tundra	#N/A	#N/A	#N/A	#N/A	8.48	#N/A	#N/A	0.62	0.04	#N/A	PowerSoil DNA Isolation Kit	V3	Roche 454 sequencing	MOTHUR	Ribosomal Database Project (RDP)
	Repesca15	Evidence for successional development in Antarctic hypolithic bacterial communities	13	Open soil3	ADV	S13	164.1	-78.16	North	#N/A	Bare soil	#N/A	Tundra	#N/A	#N/A	#N/A	#N/A	8.23	#N/A	#N/A	0.43	0.04	#N/A	PowerSoil DNA Isolation Kit	V3	Roche 454 sequencing	MOTHUR	Ribosomal Database Project (RDP)
	Repesca15	Evidence for successional development in Antarctic hypolithic bacterial communities	14	Open soil4	ADV	S14	164.1	-78.16	North	#N/A	Bare soil	#N/A	Tundra	#N/A	#N/A	#N/A	#N/A	8.36	#N/A	#N/A	0.36	0.02	#N/A	PowerSoil DNA Isolation Kit	V3	Roche 454 sequencing	MOTHUR	Ribosomal Database Project (RDP)
	Repesca18	Microbial hitchhikers on intercontinental dust: catching a lift in Chad	142	C1 Bardai	ChD	S1	17.1061	21.6275	South	1105	Sand	#N/A	Tundra	#N/A	sand	#N/A	#N/A	#N/A	#N/A	#N/A	#N/A	#N/A	#N/A	PowerSoil DNA Isolation Kit	V4	#N/A	#N/A	#N/A
	Repesca18	Microbial hitchhikers on intercontinental dust: catching a lift in Chad	143	C2 Bardai	ChD	S2	17.1061	21.6275	South	1105	Sand	#N/A	Tundra	#N/A	sand	#N/A	#N/A	#N/A	#N/A	#N/A	#N/A	#N/A	#N/A	PowerSoil DNA Isolation Kit	V4	#N/A	#N/A	#N/A
	Repesca18	Microbial hitchhikers on intercontinental dust: catching a lift in Chad	144	C3 Bahai Wadi I	ChD	S3	23.1739	15.7481	South	781	Sand	#N/A	Tundra	#N/A	sand	#N/A	#N/A	#N/A	#N/A	#N/A	#N/A	#N/A	Spring	PowerSoil DNA Isolation Kit	V4	#N/A	#N/A	#N/A
	Repesca18	Microbial hitchhikers on intercontinental dust: catching a lift in Chad	145	C4 Bahai Wadi II	ChD	S4	23.1739	15.7481	South	781	Sand	#N/A	Tundra	#N/A	sand	#N/A	#N/A	#N/A	#N/A	#N/A	#N/A	#N/A	Spring	PowerSoil DNA Isolation Kit	V4	#N/A	#N/A	#N/A
Tataouine Desert	Repesca18	Microbial hitchhikers on intercontinental dust: catching a lift in Chad	146	C5 Oure Cassonia	ChD	S5	22.7647	15.5633	South	797	Sand	#N/A	Tundra	#N/A	sand	#N/A	#N/A	#N/A	#N/A	#N/A	#N/A	#N/A	Spring	PowerSoil DNA Isolation Kit	V4	#N/A	#N/A	#N/A

## Sheet: Community abundance data
Code	Title	Location	Sample in article	Sample number	Shannon Index	Acidobacteria	Actinobacteria	Armatimonadetes	Bacteroidetes	Chlorobi	Chloroflexi	Cyanobacteria	Deinococcus-Thermus	Firmicutes	FBP	Gemmatimonadetes	Nitrospirae	Planctomycetes	Proteobacteria	TM7	Verrucomicrobia	Unclassified	Other
COLD6	Factors Controlling Soil Microbial Biomass and Bacterial Diversity and Community Composition in a Cold Desert Ecosystem: Role of Geographic Scale	Antarctic Dry Valley 21	all	200	#N/A	33	17	0	2	0	0	0	3	15	0	0	0	0	7	0	3	15	5
Repesca16	Local and regional scale heterogeneity drive bacterial community diversity and composition in a polar desert	Antarctic Dry Valley 15	McMurdo Dry Valleys	86	9.78	28	9	0	19	0	0	0	8	0	0	5	0	0	9	0	0	0	22
Repesca14	Cross-biome metagenomic analyses of soil microbial communities and their functional attributes	Antarctic Dry Valley 4	EB017	197	5.8	45.88	8.57	0	12.69	0	1.29	0.25	0.03	0.02	0	3.32	0.14	1.61	11.87	0	4.92	0	9.41
Repesca14	Cross-biome metagenomic analyses of soil microbial communities and their functional attributes	Antarctic Dry Valley 4	EB019	286	4.3	0.14	40.63	0	40.49	0	1.59	0.49	0.36	0.57	0	0.14	0	0.08	5.72	0	0.19	0	9.6
Repesca14	Cross-biome metagenomic analyses of soil microbial communities and their functional attributes	Antarctic Dry Valley 4	EB020	288	#N/A	17.39	31.13	0	13.04	0	1.97	0.06	0.02	0.06	0	3.96	0.12	2.88	9.22	0	12.17	0	7.98
Repesca14	Cross-biome metagenomic analyses of soil microbial communities and their functional attributes	Antarctic Dry Valley 4	EB021	67	#N/A	6.99	39.81	0	9.4	0	3.22	0.03	0.65	0.02	0	1.62	0.01	1.57	5.58	0	4.05	0	27.05
Repesca14	Cross-biome metagenomic analyses of soil microbial communities and their functional attributes	Antarctic Dry Valley 4	EB024	85	#N/A	19.65	26.07	0	15.23	0	1.42	1.02	0.02	0.03	0	2.35	0.13	2.28	10.5	0	13.6	0	7.7
Repesca14	Cross-biome metagenomic analyses of soil microbial communities and their functional attributes	Antarctic Dry Valley 4	EB026	265	9	4.5	2.33	0	24.79	0	0.6	25.25	0.02	0	0	1.06	0.03	1.53	23.26	0	10.39	0	6.24
COLD13	Soil microbial responses to increased moisture and organic resources along a salinity gradient in a polar desert	Antarctic Dry Valley 9	low salinity control	278	5.81	34	47	0	2	0	2	0	4	0	0	3	0	0	1.5	0	3	0	3.5
COLD8	Highly heterogeneous soil bacterial communities around terra nova bay of Northern Victoria Land, Antarctica	Antarctic Dry Valley 1	all	270	#N/A	11.4	22.5	0	8.2	0	11.8	11.2	0	0	0	4.8	0	3.3	14.2	0	6.4	0	6.2
COLD19	The stage of soil development modulates rhizosphere effect along a High Arctic desert chronosequence	Norway 1	BS mature	42	#N/A	10	23	0	8	0	14	1	0	0	0	1	0	5	24	0	5	0	6
COLD14	Stoichiometric shifts in soil C:N:P promote bacterial taxa dominance, maintain biodiversity, and deconstruct community assemblages	Antarctic Dry Valley 17	U=without treatment	168	#N/A	16	55	0	2	0	2	0	0.5	0	0	2.5	0	1	5	0	10.5	5	0.5
KW46	The differentiation of soil bacterial communities along a precipitation and temperature gradient in the eastern Inner Mongolia steppe	Northwestern China 7	Inner Mongolia	48	4.94	12.3	33	0.86	5.9	0	10.6	0.2	0	3.9	0	5	1.2	4.4	15.7	0	0.2	0	6.74
2019A	Environmental filtering of bacterial functional diversity along an aridity gradient	Northwestern China 1	all	156	#N/A	6	32.9	0	7.8	0	0	0	0	2.9	0	0	0	0	28	0	0	0	22.4
KW22	Land-use change alters patterns of soil biodiversity in arid lands of northwestern China	Northwestern China 12	NG	78	#N/A	0	81	0	7.7	0	0	0	0	5.8	0	0	0	0.1	4.6	0	0	0	0.8
Repesca5	Microbial Community Changes Along a Land-Use Gradient of Desert Soil Origin	Northwestern China 10	Native desert	198	7.04	2	40	0	10	0	2	0	0	10	0	0	0	0	20	0	0	0	16
KW25	Metagenomic characterization of biodiversity in the extremely arid desert soils of Kazakhstan	Kazakhstan 1	L	293	6.5	1.1	9.5	0	1.4	0	0	0	0	2.4	0	0	0	0	43.9	0	1.1	0	40.6
KW8	Climate controls prokaryotic community composition in desert soils of the southwestern United States	Southwestern United States 3	Great Basin	321	6.3	8	34	0	4	0	7	1	0	4	0	3	0	2	22	0	2	0	13
Repesca14	Cross-biome metagenomic analyses of soil microbial communities and their functional attributes	Antarctic Dry Valley 4	SF2	324	7.5	17.47	14.55	0	11.81	0	2.16	9.64	0.02	0.54	0	2.12	0.51	2.68	19.32	0	4.04	0	15.14
2019B	Microbial community composition and network analyses in arid soils of the Patagonian Monte under grazing disturbance reveal an important response of the community to soil particle size	Argentinian Patagonia 1	non-grazed (NG) inter-patches	205	1.74	13	33	0	3	0	10	0	0	0	0	5	0	7	13	0	6	0	10
Repesca14	Cross-biome metagenomic analyses of soil microbial communities and their functional attributes	Antarctic Dry Valley 4	SV1	202	9	13.49	16.12	0	15.42	0	1.46	2.09	0.04	0.17	0	2.37	0.49	2.44	24.02	0	3.74	0	18.15
KW24	Life at the hyperarid margin: Novel bacterial diversity in arid soils of the Atacama Desert, Chile	Atacama Desert 1	2547	203	8.85	0	75	0	0	0	14.5	0	0	0.7	0	0	0.7	0	2.4	0	0	5	1.7
KW24	Life at the hyperarid margin: Novel bacterial diversity in arid soils of the Atacama Desert, Chile	Atacama Desert 1	2514	204	8.77	0.5	77	0	0.5	0	7.5	0	0	1.3	0	0	0	0	5.2	0	0	7.5	0.5
KW24	Life at the hyperarid margin: Novel bacterial diversity in arid soils of the Atacama Desert, Chile	Atacama Desert 1	2728	327	#N/A	0.1	70	0	0	0	13.5	0	0.1	0.7	0	0.7	0.1	0	2.4	0	0	11.8	0.6
KW9	Colonization patterns of soil microbial communities in the Atacama Desert	Atacama Desert 1	CH	211	#N/A	7	72	0	1	0	0	0	1	0	0	2	0	0	10	0	0	0	7
KW9	Colonization patterns of soil microbial communities in the Atacama Desert	Atacama Desert 1	AL	98	2.93	9	81	0	3	0	0	0	1	0	0	1	0	0	5	0	0	0	0
KW9	Colonization patterns of soil microbial communities in the Atacama Desert	Atacama Desert 1	AND	87	3.06	8	79	0	1	0	0	0	0.5	0	0	1	0	0	8	0	0	0	2.5
KW9	Colonization patterns of soil microbial communities in the Atacama Desert	Atacama Desert 1	BEA	109	3.05	8	84	0	0	0	0	0	1	0	0	0	0	0	4	0	0	0	3
KW9	Colonization patterns of soil microbial communities in the Atacama Desert	Atacama Desert 1	KEV	181	#N/A	8	88	0	0	0	0	0	0.5	0	0	0.5	0	0	3	0	0	0	0
KW39	Significant impacts of increasing aridity on the arid soil microbiome	Atacama Desert 1	Atacama	183	#N/A	0	75	0	0	0	6.3	0	0	0	0	4.5	0	0	7.5	0	0	0	6.7
KW40	Soil bacterial and fungal community responses to nitrogen addition across soil depth and microhabitat in an arid shrubland	Southwestern United States 2	Lake Mead	184	#N/A	16	23	2.5	6.5	0	6.5	1.5	0	5.5	0	1.5	0	1.5	23	0	5.5	0	7
KW9	Colonization patterns of soil microbial communities in the Atacama Desert	Atacama Desert 1	AC	120	4.55	5	82	0	1	0	0	0	1	0	0	1	0	0	6	0	0	0	4
KW49	Trends in Taxonomic and Functional Composition of Soil Microbiome Along a Precipitation Gradient in Israel	Negev Desert 2	Negev desert	131	#N/A	4	30	0	5	0	7	4	0	6	0	3	0	3	30	0	4	0	4
KW8	Climate controls prokaryotic community composition in desert soils of the southwestern United States	Southwestern United States 3	Mojave	199	6.37	5	27	0	6	0	8	7	0	2	0	1	0	2	31	0	1	0	10
Repesca9	Abiotic factors shape microbial diversity in Sonoran Desert soils	Southwestern United States 1	Sonoran Desert	273	4.91	2.3	15.2	0	2.7	0	4.7	0	0	7.4	0	0	0	8.6	14.3	0	0	4.2	40.6
KW8	Climate controls prokaryotic community composition in desert soils of the southwestern United States	Southwestern United States 3	Sonoran	274	7.61	7	37	0	3	0	6	3	0	10	0	2	0	2	18	0	2	0	10
Repesca14	Cross-biome metagenomic analyses of soil microbial communities and their functional attributes	Antarctic Dry Valley 4	MD3	275	8.19	8.18	19.3	0	13.9	0	1.7	14.48	0.02	1.26	0	1.31	0.29	1.12	15.96	0	2.63	0	19.85
KW26	Microbial Characterization of Qatari Barchan Sand Dunes	Nadine 1	Michel 16S Illumina	188	#N/A	1.05	9.5	0	1.4	0	0.03	0.3	0.2	2.3	0	0.2	0.1	0.2	43.8	0	1	5.3	34.62
KW26	Microbial Characterization of Qatari Barchan Sand Dunes	Nadine 1	Nadine 16S Illumina	195	#N/A	0.04	9.9	0	1.2	0	0.08	0.9	0.1	0.7	0	0.4	0.1	0.04	50.7	0	2.9	5.3	27.64
LBEG1	Structure and co-occurrence patterns in microbial communities under acute environmental stress reveal ecological factors fostering resilience.	Atacama Desert 1	site 1 =22	223	9.55	3.1	82.6	0	0.8	0	2.8	0	0	0.1	0	0.6	0.2	0.1	8.2	0	0	0	1.5
KW43	Spatial Physicochemical and Metagenomic Analysis of Desert Environment	India 1	Bikaner	102	7.653	9.24	0.39	1.16	3.46	0	3.46	0.58	0	3.46	0	0	2.31	1.16	32.94	0	1.73	0	40.11
KW7	Cellulase−Hemicellulase Activities and Bacterial Community Composition of Different Soils from Algerian Ecosystems	Betna, Algeria 1	R1	210	5.99	4.5	10.04	0	6.23	0	0.69	0	0	29.41	0	0.35	0	1.73	41.52	0	4.15	0	1.38
KW7	Cellulase−Hemicellulase Activities and Bacterial Community Composition of Different Soils from Algerian Ecosystems	Betna, Algeria 1	R2	221	5.39	5.54	10.03	0	6.92	0	0.69	0	0	27.69	0	0.7	0	1.73	42.21	0	3.11	0	1.38
KW7	Cellulase−Hemicellulase Activities and Bacterial Community Composition of Different Soils from Algerian Ecosystems	Betna, Algeria 1	R3	232	5.54	3.46	9.69	0	6.92	0	0.35	0	0	29.76	0	0.35	0	1.38	43.25	0	3.46	0	1.38
KW7	Cellulase−Hemicellulase Activities and Bacterial Community Composition of Different Soils from Algerian Ecosystems	Betna, Algeria 1	R4	243	5.22	0	7.96	0	7.27	0	3.11	0	0	31.14	0	0.69	0	1.04	43.25	0	3.46	0.69	1.39
KW7	Cellulase−Hemicellulase Activities and Bacterial Community Composition of Different Soils from Algerian Ecosystems	Betna, Algeria 1	R5	254	4.38	3.81	9.34	0	7.96	0	0.35	0	0	23.53	0	0.35	0	1.73	47.06	0	4.49	0	1.38
KW7	Cellulase−Hemicellulase Activities and Bacterial Community Composition of Different Soils from Algerian Ecosystems	Betna, Algeria 1	R6	301	#N/A	4.15	7.96	0	5.88	0	0.69	0	0	33.91	0	0.35	0	1.73	40.14	0	3.81	0	1.38
KW7	Cellulase−Hemicellulase Activities and Bacterial Community Composition of Different Soils from Algerian Ecosystems	Betna, Algeria 1	R7	175	4.33	3.8	8.65	0	6.92	0	0.35	0	0	29.76	0	0.7	0	1.38	43.6	0	3.44	0	1.4
KW7	Cellulase−Hemicellulase Activities and Bacterial Community Composition of Different Soils from Algerian Ecosystems	Betna, Algeria 1	R8	189	#N/A	3.81	9.69	0	5.88	0	0.69	0	0	32.52	0	0.69	0	1.04	41.18	0	3.46	0	1.04
KW3	Bacterial diversity and community along the succession of biological soil crusts in the Gurbantunggut Desert, Northern China	Northwestern China 14	Bare sand	237	10.11	6.3	11.3	0.4	24.8	0.24	0.49	10	0.49	15.5	0	0.7	0	0	20	0	1	8.78	0
KW4	Bacterial Diversity of Surface Sand Samples from the Gobi and Taklamaken Deserts	Northwestern China 2	Korla	7	#N/A	1.8	16.62	0	32.02	0	0	0	2.1	14.2	0	0.6	0	0	25.11	0	0	5.75	1.8
KW4	Bacterial Diversity of Surface Sand Samples from the Gobi and Taklamaken Deserts	Northwestern China 2	Golmud	5	#N/A	0.3	3.1	0	38.4	0	0	0	0.4	3.1	0	0.4	0	0	46.5	0	0.6	7.2	0
KW4	Bacterial Diversity of Surface Sand Samples from the Gobi and Taklamaken Deserts	Northwestern China 2	Dunhuang	6	#N/A	4	15.2	0	1.8	0	0	0	0	58.9	0	0.9	0	0	10.7	0	0	8	0.5
KW4	Bacterial Diversity of Surface Sand Samples from the Gobi and Taklamaken Deserts	Northwestern China 2	Gobi1	8	#N/A	1	2.3	0	16.5	0	0	0	0.4	62	0	0.5	0.9	0	13.4	0	0	3	0
KW4	Bacterial Diversity of Surface Sand Samples from the Gobi and Taklamaken Deserts	Northwestern China 2	Gobi2	106	#N/A	0.9	1.8	0	1.8	0	0	0	0	80.8	0	0.4	0.4	0	13	0	0	0.9	0
KW5	Biocrust morphology is linked to marked differences in microbial community composition	South Australia 1	Bare	110	#N/A	2	27	0	6	0	13	13	0	0	0	0.01	0	0	35	0	0	0	3.99
KW6	Carbon-Fixation Rates and Associated Microbial Communities Residing in Arid and Ephemerally Wet Antarctic Dry Valley Soils	Antarctic Dry Valley 19	ML1-4	113	#N/A	4.3	7.3	0	54.7	0	0.8	7.1	0.89	0	0	0.4	0	0.89	11.9	0	2.1	9.1	0.52
KW11	Comparative activity and functional ecology of permafrost soils and lithic niches in a hyper-arid polar desert	Antarctic Dry Valley 20	Permafrost	115	#N/A	0.117	74.94	0	1.88	0	0	0.23	0	6.8	0	0	0	0	16.033	0	0	0	0
KW13	Desert farming benefits from microbial potential in arid soils and promotes diversity and plant health	Northeastern Egipt 1	Desert soil	117	#N/A	0	20.7	0	4.6	0	0	0	1.1	11.3	0	1.4	0	0	46	0	0	12.4	2.5
KW16	Dryland soil microbial communities display spatial biogeographic patterns associated with soil depth and soil parent material	Southwestern United States 5	Gypsum 1	119	#N/A	6	30	0	5	0	5	3	0	0	0	0	0	0	10	0	0	3	38
KW16	Dryland soil microbial communities display spatial biogeographic patterns associated with soil depth and soil parent material	Southwestern United States 5	Sand 1	196	6.088	20	10	0	4	0	4	1	0	0	0	0	0	0	7	0	0	2	52
KW16	Dryland soil microbial communities display spatial biogeographic patterns associated with soil depth and soil parent material	Southwestern United States 5	Shale 1	177	#N/A	10	10	0	4	0	4	3	0	0	0	0	0	0	5	0	0	2	62
KW17	Effect of reclamation of abandoned salinized farmland on soil bacterial communities in arid northwest China	Northwestern China 4	CK	23	#N/A	1	1	0	0	0	0	0	0	95	0	1	0	0	2	0	0	0	0
KW19	Effects of xeric shrubs on soil microbial communities in a desert in northern China	Northwestern China 15	Aro intershrub	141	3.5	0	20	0	5	0	6	0	0	0	0	4	0	6	24	0	0	3	32
KW19	Effects of xeric shrubs on soil microbial communities in a desert in northern China	Northwestern China 15	Sap intershrub	141	3.5	0	30	0	3	0	7	0	0	0	0	3	0	5.5	19	0	0	2	30.5
KW19	Effects of xeric shrubs on soil microbial communities in a desert in northern China	Northwestern China 15	Cam intershrub	141	3.5	0	23	0	6	0	7	0	0	0	0	3	0	4	19	0	0	3	35
KW21	Increasing aridity reduces soil microbial diversity and abundance in global drylands	Tataouine Desert	grassland	141	3.5	14	29	0	4	0	8	0	0	0	0	0	0	14	15	0	5	0	11
KW28	Microbial diversity and the presence of algae in halite endolithic communities are correlated to atmospheric moisture in the hyper-arid zone of the Atacama Desert	Atacama Desert 1	Yungay1	141	3.5	0	1	0	5	0	0	1	0	3	0	0	0	0	80	0	0	5	5
KW28	Microbial diversity and the presence of algae in halite endolithic communities are correlated to atmospheric moisture in the hyper-arid zone of the Atacama Desert	Atacama Desert 1	Yungay2	141	3.5	0	1	0	5	0	0	1	0	1	0	0	0	0	65	0	0	5	22
KW30	Microbial Populations of Stony Meteorites: Substrate Controls on First Colonizers	South Australia	Soil (Watson 022) SB	141	3.5	1	15	0	2	0	3	0	0	0	0	0	0	3	3	0	0	73	0
KW30	Microbial Populations of Stony Meteorites: Substrate Controls on First Colonizers	South Australia	Soil (Watson 019) SC	141	3.5	2	22	1	2	0	4	0	0	0	0	0	0	8	10	0	0	40	11
KW30	Microbial Populations of Stony Meteorites: Substrate Controls on First Colonizers	South Australia	Soil (Watson 020) SD	302	5.77	2	20	1	4	0	2	0	0	0	0	0	0	10	12	0	0	43	6
KW32	Namib Desert dune/interdune transects exhibit habitat-specific edaphic bacterial communities	Namib Desert 3	Namib	303	5.57	1	26	0	15	0	0	0	0	5	0	0	0	0	43	0	0	0	10
Repesca19	Niche filtering of bacteria in soil and rock habitats of the Colorado plateau desert, Utah, USA	Southwestern United States	all bare soil samples	305	5.55	16.4	7.2	0	10.4	0.45	5.5	0.74	0	0	0	3.9	0	13.5	28.6	0	4.7	0	8.61
Repesca20	Rapid microbial response to the presence of an ancient relic in the Antarctic Dry Valleys	Antarctic Dry Valley	all control soil	127	7	3.7	37.3	0	12.6	0	2.5	0	6	0	0	0	0	0	1.6	0	0	10	26.3
Repesca21	Bacterial community dissimilarity between the surface and subsurface soils equals horizontal differences over several kilometers in the western Tibetan Plateau	Northwestern China 3	all	126	7.5	10	40	0	2.1	0	5.5	0	0	3.3	0	7	0.6	3.2	17.7	0	0	0	10.6
Repesca22	Characterization of bacterial communities in lithobionts and soil niches from Victoria Valley, Antarctica	Antarctic Dry Valley 8	S1	124	3.8	7.4	35.4	0	0	0	0	20	0	0	0	14.3	0	0	2	0	8.57	0	12.33
COLD4	Bacterial diversity in ornithogenic soils compared to mineral soils on King George Island, Antarctica	South Shetland Archipielago	MS-L	123	4.3	5.7	23	3.5	5	10	10	0	0	0	0	5	0.2	3	17	0	2.5	0	15.1
COLD5	Diversity of key genes for carbon and nitrogen fixation in soils from the Sør Rondane Mountains, East Antarctica	Princess Elisabeth Station, Antarctica 1	all	122	2.6	32.6	23	0.4	2.1	0	5.5	17.4	0	0	3.8	0	0	0	12.2	0	0	0	3
COLD7	Geological connectivity drives microbial community structure and connectivity in polar, terrestrial ecosystems	Atacama Desert 1	Browning Peninsula	125	5.9	9	38	1	1	0	20	10	0	0.1	0	4	0	2	9	0	0.5	0	5.4
COLD9	Microbial diversity of browning Peninsula, Eastern Antarctica revealed using molecular and cultivation methods	Eastern Antarctica 1	all	128	6	10	36	0	0	0	19	10	0	0	0	6	0	3	9	0	0	0	7
COLD11	Seabird and pinniped shape soil bacterial communities of their settlements in Cape Shirreff, Antarctica	South Shetland Archipielago 1	control soil	298	#N/A	13.2	17.5	0.6	6.7	0	0.6	0.6	0	1.1	0	11.2	1.1	0.8	31.5	0	0	0	15.1
COLD12	Soil bacterial community abundance and diversity in ice-free areas of Keller Peninsula, Antarctica	South Shetland Archipielago 2	all	79	5.31	17.5	6.4	0	17.5	0	1.3	0.8	0	0.2	0	4.7	0.4	0.3	26.2	0	1.9	22	0.4
2019C	Seasonal and spatial variability in total and active bacterial communities from desert soil	Atacama Desert 1	Barren soil	80	3.6	6	24	0	10	0	7	0	4	1.5	0	4	0	1.5	31	0	2	0	9
KW34	Perennials but not slope aspect affect the diversity of soil bacterial communities in the northern Negev Desert, Israel	Negev Desert 1	Negev desert	81	5.79	5.9	25.5	0	9.37	0	6	1.16	0	1.33	0	3.84	0	5.05	29.95	0	3.8	0	8.1
KW36	Responses of soil microbial communities to nutrient limitation in the desert-grassland ecological transition zone	Northwestern China 6	Jungar Banner	82	4.57	5	25	0	3	0	5	1	0	2	0	4	0	0	30	0	0	0	25
KW45	Temporal dynamics of hot desert microbial communities reveal structural and functional responses to water input	Namib Desert 4	Namib Desert	83	5.56	4	20	0.5	30	0	5	2	0	4	0	2	0	1	25	0	3	0	3.5
KW47	The inter-valley soil comparative survey: The ecology of dry valley edaphic microbial communities	Antarctic Dry Valley 2	Upper Wright Valley	84	4.92	0	65	0	12	0	0	0	2	2	0	10	0	0	2	0	0	0	7
KW47	The inter-valley soil comparative survey: The ecology of dry valley edaphic microbial communities	Antarctic Dry Valley 2	Miers Valley	313	6.93	2	72	0	5	0	0	0	1	0	0	2	0	0	10	0	0	0	8
KW47	The inter-valley soil comparative survey: The ecology of dry valley edaphic microbial communities	Antarctic Dry Valley 2	Beacon Valley	314	7.14	0	60	0	20	0	1	0	0	1	0	17	0	0	1	0	0	0	0
KW47	The inter-valley soil comparative survey: The ecology of dry valley edaphic microbial communities	Antarctic Dry Valley 2	Battleship Promontory	312	6.72	2	67	0	16	0	1	0	0	0	0	0	0	0	3	0	0	0	11
KW48	Transitory microbial habitat in the hyperarid Atacama Desert	Atacama Desert 1	Coastal Soil	13	#N/A	0	65	0	0.5	0	10	0	0	3	0	10	0	0	7	0	0	0	4.5
KW48	Transitory microbial habitat in the hyperarid Atacama Desert	Atacama Desert 1	Alluvial Fan	24	#N/A	0	18	0	2	0	1	0	0	18	0	3	0	0	56	0	0	0	2
KW48	Transitory microbial habitat in the hyperarid Atacama Desert	Atacama Desert 1	Red Sands	309	#N/A	0	50	0	0	0	30	0	0	3	0	0	0	0	2	0	0	0	15
KW48	Transitory microbial habitat in the hyperarid Atacama Desert	Atacama Desert 1	Maria Elena	37	#N/A	0	50	0	2	0	3	0	0	8	0	0	0	0	17	0	0	0	20
KW48	Transitory microbial habitat in the hyperarid Atacama Desert	Atacama Desert 1	Yungay	242	#N/A	0	50	0	0	0	4	0	0	7	0	0	0	0	7	0	0	0	32
KW48	Transitory microbial habitat in the hyperarid Atacama Desert	Atacama Desert 1	Lomas Bayas	38	4.3	0	67	0	0	0	10	0	0	2	0	2	0	0	7	0	0	0	12
Repesca1	Biocrust-forming mosses mitigate the impact of aridity on soil microbial communities in drylands: observational evidence from three continents	Atacama Desert 1	Arid samples from USA, Australia and Spain	190	4.4	9	30	2	3	0	16	2	0	0	0	4	0	10	19	0	1	0	4
Repesca3	Diel-scale temporal dynamics recorded for bacterial groups in Namib Desert soil	Atacama Desert 1	Gobabeb Research and Training Centre, Namibia	255	#N/A	0	50	0	0	0	2	4	0	2	0	0	0	0	30	0	0	1	11
Repesca6	Profile changes in the soil microbial community when desert becomes oasis	Northwestern China 8	Desert Top (0-0.2m)	235	5.83	1	10	0	7	0	2	25	7	8	0	0	0	2	20	0	0	13	5
Repesca7	Taxonomic and functional diversity of soil and hypolithic microbial communities in Miers Valley, McMurdo Dry Valleys, Antarctica	Antarctic Dry Valley 11	Miers Valley	9	8.1	7	31	1	6	1	9	12	0.5	0.5	0	4	0	4	22	0	2	0	0
Repesca8	Unique microbial phylotypes in namib desert dune and gravel plain fairy circle soils	Namib Desert 1	Dune control	192	5.9	5.65882	31.0353	3.15294	11.3412	0	1.88235	0	0	1.88235	0	2.51765	0	1.24706	38.3882	0	1.88235	0	1.0118
Repesca8	Unique microbial phylotypes in namib desert dune and gravel plain fairy circle soils	Namib Desert 1	GP control	191	5.72	1.88235	41.4471	0	23	0	0	0	0	1.96471	0	3.12941	0	0	25	0	3.17647	0	0.4
Repesca15	Evidence for successional development in Antarctic hypolithic bacterial communities	Antarctic Dry Valley 12	Miers Valley	318	9.84	8	35	0	3	0	4	5	0	0	0	2	0	1	29	0	0	0	13
KW15	Diversity of endophytes across the soil-plant continuum for Atriplex spp. in arid environments	Jordan	Jordan	180	#N/A	#N/A	#N/A	#N/A	#N/A	#N/A	#N/A	#N/A	#N/A	#N/A	#N/A	#N/A	#N/A	#N/A	#N/A	#N/A	#N/A	#N/A	#N/A
COLD16	Environmental changes affect the assembly of soil bacterial community primarily by mediating stochastic processes	Northwestern China	China	#N/A	#N/A	#N/A	#N/A	#N/A	#N/A	#N/A	#N/A	#N/A	#N/A	#N/A	#N/A	#N/A	#N/A	#N/A	#N/A	#N/A	#N/A	#N/A	#N/A
KW29	Microbial diversity in Chinese temperate steppe: Unveiling the most influential environmental drivers	Northwestern China	China	#N/A	#N/A	#N/A	#N/A	#N/A	#N/A	#N/A	#N/A	#N/A	#N/A	#N/A	#N/A	#N/A	#N/A	#N/A	#N/A	#N/A	#N/A	#N/A	#N/A
Repesca18	Microbial hitchhikers on intercontinental dust: catching a lift in Chad	Chad	C7 near Iriba	148	#N/A	#N/A	#N/A	#N/A	#N/A	#N/A	#N/A	#N/A	#N/A	#N/A	#N/A	#N/A	#N/A	#N/A	#N/A	#N/A	#N/A	#N/A	#N/A
KW33	Nearing the cold-arid limits of microbial life in permafrost of an upper dry valley, Antarctica	Antarctic Dry valley	Antarctic	#N/A	#N/A	#N/A	#N/A	#N/A	#N/A	#N/A	#N/A	#N/A	#N/A	#N/A	#N/A	#N/A	#N/A	#N/A	#N/A	#N/A	#N/A	#N/A	#N/A
COLD10	Niche and metabolic principles explain patterns of diversity and distribution: Theory and a case study with soil bacterial communities	Antarctica	Antarctica	#N/A	#N/A	#N/A	#N/A	#N/A	#N/A	#N/A	#N/A	#N/A	#N/A	#N/A	#N/A	#N/A	#N/A	#N/A	#N/A	#N/A	#N/A	#N/A	#N/A
KW37	Rhizobacterial communities of five co-occurring desert halophytes	Northwestern China	Kalidium foliatum	231	#N/A	#N/A	#N/A	#N/A	#N/A	#N/A	#N/A	#N/A	#N/A	#N/A	#N/A	#N/A	#N/A	#N/A	#N/A	#N/A	#N/A	#N/A	#N/A
